# Supplementary material for: The emergence of commercial genomics: analysis of the rise of a biotechnology subsector during the Human Genome Project, 1990 to 2004
Source: Genome Med. 2013 Sep 20;5(9):83. doi: 10.1186/gm487 (PMC3971346; doi:10.1186/gm487)
Supplement: Additional file 1 — Microsoft Excel file containing all of the financial, employment, and intellectual property data from the publicly traded firms in our database. [file gm487-S1.xls]

## Sheet: Top 15 Taxonomy
Name	AGRIVET	DATABSE	DNASEQN	DNATEST	DRUGDEV	GENEFNL	GENEMAP	GENEPOP	GENETFR	GENEXPR	IDNTFCN	INFRMTX	INSTRMT	LEGLSVC	PHRMGEN	STANDRD	SUPPLYR	TRSTFND
Applera	0	0	0	1	1	0	0	0	1	0	0	1	1	0	0	0	1	0
Millennium Pharmaceuticals	0	0	0	0	1	0	0	0	0	0	0	0	0	0	0	0	0	0
Invitrogen, Inc	0	0	0	0	0	0	0	0	0	0	0	1	0	0	0	0	1	0
OSI Pharmaceuticals	0	0	0	0	1	0	0	0	0	0	0	0	0	0	0	0	0	0
Gen-Probe	0	0	0	1	0	0	0	0	0	0	0	0	1	0	0	0	0	0
Affymetrix, Inc.	0	0	0	0	0	0	0	0	0	0	0	0	1	0	0	0	1	0
Protein Design Labs, Inc.	0	0	0	0	1	0	0	0	0	0	0	0	0	0	0	0	0	0
Human Genome Sciences, Inc	0	0	0	0	1	0	0	0	0	0	0	0	0	0	1	0	0	0
Zymogenetics	0	0	0	0	1	0	0	0	0	0	0	0	0	0	0	0	0	0
Abgenix, Inc.	0	0	0	0	1	0	0	0	0	0	0	0	0	0	0	0	0	0
Incyte Corporation	0	1	0	0	1	0	0	0	0	0	0	1	0	0	0	0	0	0
Digene Inc.	0	0	0	1	0	0	0	0	0	0	0	0	0	0	0	0	0	0
Exelixis Pharmaceuticals, Inc.	0	0	0	0	1	0	0	0	0	1	0	1	0	0	1	0	0	0
Lexicon Genetics Incorporated	0	0	0	0	1	1	0	0	0	0	0	0	0	0	0	0	0	0
Rigel Pharmaceuticals Inc	0	0	0	0	1	0	0	0	0	0	0	0	0	0	0	0	0	0
	0	0.0666667	0	0.2	0.733333	0.0666667	0	0	0.0666667	0.0666667	0	0.266667	0.2	0	0.133333	0	0.2	0
DRUGDEV	0.733333
INFRMTX	0.266667
DNATEST	0.2
INSTRMT	0.2
SUPPLYR	0.2
PHRMGEN	0.133333
DATABSE	0.0666667
GENEFNL	0.0666667
GENETFR	0.0666667
GENEXPR	0.0666667

## Sheet: Top 15 patents
Name	Country Code	Pub/Prvt	Total Patents	DNA Patents	DNA/Total	AGRIVET	DATABSE	DNASEQN	DNATEST	DRUGDEV	GENEFNL	GENEMAP	GENEPOP	GENETFR	GENEXPR	IDNTFCN	INFRMTX	INSTRMT	LEGLSVC	PHRMGEN	STANDRD	SUPPLYR	TRSTFND	Year	R&D Exp	Total Exp	PPE	Total Revenue	Net Income	Yr End Shares Out	Yr End Mkt Value	Calc Market Cap	Market Capitalization	Mrkt Cap	Employees	Year2
Applera	US	Public	380	182	0.478947	0	0	0	1	1	0	0	0	1	0	0	1	1	0	0	0	1	0	1991	65918	0	157979	874357	-15563			0	897382			1991
Millennium Pharmaceuticals	US	Public	457	302	0.660832	0	0	0	0	1	0	0	0	0	0	0	0	0	0	0	0	0	0	1993	2859.07	4388.7			-4287.62			0	0			1993
Invitrogen, Inc	US	Public	195	139	0.712821	0	0	0	0	0	0	0	0	0	0	0	1	0	0	0	0	1	0	1996	2659	10775		19121	1744	8414		0	0			1996
OSI Pharmaceuticals	US	Public	34	10	0.294118	0	0	0	0	1	0	0	0	0	0	0	0	0	0	0	0	0	0	1992	8127.47	16513.5	5349	11094.2	-4536.65	15063	4.37	65825.3	65825.3	0		1992
Gen-Probe	US	Public	205	180	0.878049	0	0	0	1	0	0	0	0	0	0	0	0	1	0	0	0	0	0	1999	47758	107145		117522	6711	47600		0	0			1999
Affymetrix, Inc.	US	Public	289	247	0.854671	0	0	0	0	0	0	0	0	0	0	0	0	1	0	0	0	1	0	1994	9483	11786	1863	1574	-9680	816396		0	0			1994
Protein Design Labs, Inc.	US	Public	29	13	0.448276	0	0	0	0	1	0	0	0	0	0	0	0	0	0	0	0	0	0	1991	3103.57	4432.4	673	4737.55	305.153	13443		0	0			1991
Human Genome Sciences, Inc	US	Public	461	390	0.845987	0	0	0	0	1	0	0	0	0	0	0	0	0	0	1	0	0	0	1992	3730	4271	1839		-4392	1532		0	0			1992
Zymogenetics	US	Public	345	151	0.437681	0	0	0	0	1	0	0	0	0	0	0	0	0	0	0	0	0	0	1998	49885.6	59224.7		66744.4	5718.2	8455		0	0			1998
Abgenix, Inc.	US	Public	22	18	0.818182	0	0	0	0	1	0	0	0	0	0	0	0	0	0	0	0	0	0	1995	11879	14482		6200	-8282			0	0			1995
Incyte Corporation	US	Public	779	561	0.720154	0	1	0	0	1	0	0	0	0	0	0	1	0	0	0	0	0	0	1991	751	1843	525	336	-1454	2000		0	0			1991
Digene Inc.	US	Public	17	14	0.823529	0	0	0	1	0	0	0	0	0	0	0	0	0	0	0	0	0	0	1993	1047.29			4764.89	-1916.63			0	0			1993
Exelixis Pharmaceuticals, Inc.	US	Public	3	2	0.666667	0	0	0	0	1	0	0	0	0	1	0	1	0	0	1	0	0	0	1997	8223	11966			-11496	1487		0	0			1997
Lexicon Genetics Incorporated	US	Public	93	79	0.849462	0	0	0	0	1	1	0	0	0	0	0	0	0	0	0	0	0	0	1997	4970.49	6443.45		967.742	-5401.57	24423		0	0			1997
Rigel Pharmaceuticals Inc	US	Public	58	46	0.793103	0	0	0	0	1	0	0	0	0	0	0	0	0	0	0	0	0	0	1998	8305	10522	3218	28	-10604	297		0	0			1998
						0	0.0666667	0	0.2	0.733333	0.0666667	0	0	0.0666667	0.0666667	0	0.266667	0.2	0	0.133333	0	0.2	0

## Sheet: Financial Indicators Top 15
Country Code	(All)
Pub/Prvt	Public
		Year
Name	Data	1990	1991	1992	1993	1994	1995	1996	1997	1998	1999	2000	2001	2002	2003	2004
Applera	Sum of R&D Exp		65918	62136	83847	94172	95088	102338	105660	152202	179275	274796	323417	381902	401531	377061
	Sum of Total Exp		0	0	0	0	0	0	0	0	0	0	0	0	0	0
	Sum of PPE		157979	163455	162689	149071	155400	148008	173000	258800	275792	334855	435560	488744	526591	446027
	Sum of Total Revenue		874357	911124	1011297	1024467	1063506	1162949	1276766	1531165	1216897	1371035	1644126	1701218	1777232	1825193
	Sum of Net Income		-15563	58753	-56940	51127	66877	13944	115155	56388	175855	95496	27234	-40581	102080	125581
	Sum of Market Capitalization		897382	1030103	1450152	1266996	1489641	2069877	3485134	3066901	6308210	19254455	8103687	4927617	4727119	5097434
	Sum of Employees							5697	5685	7188	3723	4868	5544	5950	5470	5360
	Count of Public Firms		1	1	1	1	1	1	1	1	1	1	1	1	1	1
Millennium Pharmaceuticals	Sum of R&D Exp				2859.07	10989.7	17838.3	34803.3	74828	114190	159877	268740	400575	511210	488538	402558
	Sum of Total Exp				4388.7	14229.8	21129.9	42776	177542	141311	547092	373178	547792	1007278	958460	741033
	Sum of PPE					3656.18	4905.53	15191.3	29030	38170	59543	85803	168600	310325	231469	220115
	Sum of Total Revenue											196269		353033	433687	448206
	Sum of Net Income				-4287.62	-6372.45	1284.37	-8767.99	-81222	10338	-351960	-309619	-192005	-590193	-483687	-252297
	Sum of Market Capitalization				0	0	0	415151	554220	903807	5447300	1.3241e+07	5.49735e+06	2.31129e+06	5.63773e+06	3.71968e+06
	Sum of Employees											1330	1900
	Count of Public Firms				1	1	1	1	1	1	1	1	1	1	1	1
Invitrogen, Inc	Sum of R&D Exp							2659	4416	7209	9699	23620	38145	33698	54593	73116
	Sum of Total Exp							10775	13307	18613	36815	188780	494196	310171	379924	471984
	Sum of PPE								2459	7090	8400	171521	125786	136151	186231	222193
	Sum of Total Revenue							19121	24965	31414	68312	246195	629290	648597	777738	1023851
	Sum of Net Income							1744	2524	2978	6665	-54326	-147666	47667	60130	88825
	Sum of Market Capitalization							0	0	0	1144260	4.48433e+06	3282290	1.56362e+06	3.59295e+06	3.45337e+06
	Sum of Employees									221	376	2981	2726	2744	2995	3800
	Count of Public Firms							1	1	1	1	1	1	1	1	1
OSI Pharmaceuticals	Sum of R&D Exp	4743.17	4860.23	8127.47	10659.8	12125.2	13523	13919	16804.8	19877.3	24484.5	39622.1	56038.1	102202	102642	110398
	Sum of Total Exp	8445.88	9739.93	16513.5	20278.9	22785.4	23612.8	21820.9	26417.4	30842.9	36897.6	52264.6	72812.9	261803
	Sum of PPE	2518	4292	5349	6107	6554	5709	11544				11596	26271	46175	44977	35356
	Sum of Total Revenue	5638.29	7823.88	11094.2	16088	16299.5	15865	9718.44	14777.3	19468.3	22652.3	28651.4	26021.9	21816	32369	42800
	Sum of Net Income	-3478.52	-1534.25	-4536.65	-3306.04	-5723.92	-4258.67	-9942.14	-9586.24	-10184.5	-9798.44	-16347.6	-23755.4	-218479	-181357	-260371
	Sum of Market Capitalization	13806	55224	65825.3	65316	53111.5	87920	196692	232440	62247.8	127479	1913940	1136265	617623	1.26862e+06	2.67886e+06
	Sum of Employees												383	429	480	452
	Count of Public Firms	1	1	1	1	1	1	1	1	1	1	1	1	1	1	1
Gen-Probe	Sum of R&D Exp										47758	58143	52993	46709	63193	68482
	Sum of Total Exp										107145	121501	125680	139650	154842	187209
	Sum of PPE											63916	60094	65870	65478	76651
	Sum of Total Revenue										117522	119541	129731	155597	207191	269707
	Sum of Net Income										6711	-1008	4617	13007	35330	54575
	Sum of Market Capitalization										0	0	0	566440	1.77689e+06	2.26208e+06
	Sum of Employees													657	735	809
	Count of Public Firms										1	1	1	1	1	1
Affymetrix, Inc.	Sum of R&D Exp				6566	9483	12420	18762	28168	35953	40527	57384	68197	69520	65909	73405
	Sum of Total Exp				7143	11786	16253	28509	47424	80574	124574	262196	266389	284608	283252	286243
	Sum of PPE					1863	3257	5397	19088	30865	39874	56245	72728	72836	62611	64179
	Sum of Total Revenue					1574	4625	11972	19765	52025	96855	200830	224874	289874	300796	345962
	Sum of Net Income				-5592	-9680	-10747	-12227	-22526	-23130	-23085	-53990	-33121	-1630	14285	47608
	Sum of Market Capitalization				0	0	0	454756	709131	561154	4.44307e+06	4.25372e+06	2.18976e+06	1.33916e+06	1.46316e+06	2.25104e+06
	Sum of Employees						117					744	905	877		907
	Count of Public Firms				1	1	1	1	1	1	1	1	1	1	1	1
Protein Design Labs, Inc.	Sum of R&D Exp	3008.9	3103.57	7264.46	12329.3	16366.7	20802.7	28794.4	25614	31645	36090	42334	52173	57978	82732	122563
	Sum of Total Exp	3857.7	4432.4	9305.74	22732.2	20425.1	25966.8	34395.6	44130	40330	46087	62409	76888	77071	196338	154369
	Sum of PPE		673	4284	5922	6595	7850	8590	9996	23016	38047	37673	42111	70802	155513	238077
	Sum of Total Revenue	3836.71	4737.55	8384.93	16799.5	15209.1	17613	22599.5	20255	30828	35754	63056	79535	46373	66686	96024
	Sum of Net Income	-20.995	305.153	-920.804	-5932.73	-5216.05	-8353.77	-11796.1	-23875	-9502	-10333	647	2647	-14554	-129814	-53241
	Sum of Market Capitalization	0	0	150929	337548	240308	356181	574888	733920	429916	1349740	3.78588e+06	2.90277e+06	758022	1.68056e+06	1.98041e+06
	Sum of Employees						181	224	217	256	284	307	363	397	549	660
	Count of Public Firms	1	1	1	1	1	1	1	1	1	1	1	1	1	1	1
Human Genome Sciences, Inc	Sum of R&D Exp			3730	16600	27298	32979	40472	46140	47006	60607	225506	146276	205400	191483	219549
	Sum of Total Exp			4271	20598	34138	41724	50111	57253	61376	75445	252589	184990	249575	235091	270685
	Sum of PPE			1839	10134	12475	16005	18031	20647	20965	25557	38567	101282	126437	154717	243741
	Sum of Total Revenue				22000	41065	5000	36460	25605	29598	24524	22068	12818	3568	8168	3831
	Sum of Net Income			-4392	1794	7304	-31068	-7767	-21393	-23182	-42169	-243806	-117152	-219716	-185324	-242898
	Sum of Market Capitalization			0	258515	219127	697192	765636	887205	808892	3.56086e+06	8.67713e+06	4.32553e+06	1.13518e+06	1.71499e+06	1.56893e+06
	Sum of Employees						208	284	358	411	505	720	1010	1086	1100	840
	Count of Public Firms			1	1	1	1	1	1	1	1	1	1	1	1	1
Zymogenetics	Sum of R&D Exp									49885.6	48415	49336.6	48051.5	66469.3	67860	94287
	Sum of Total Exp									59224.7	57965	61405.9	62033.7	90582.3	86361	122589
	Sum of PPE										46660.4	46416.1	49128.1	17252.9	62341	71960
	Sum of Total Revenue									66744.4	69675.3	32464.2	17828.1	52775.4	25957	35694
	Sum of Net Income									5718.2	9422.36	-30377.1	-36879.3	-30416.1	-59571	-88756
	Sum of Market Capitalization									0	0	0	0	453568	813657	1324202
	Sum of Employees												309	364	360	410
	Count of Public Firms									1	1	1	1	1	1	1
Abgenix, Inc.	Sum of R&D Exp						11879	9433	11405	17588	21106	51329	96234	128494	99602	124758
	Sum of Total Exp						14482	11998	37430	21100	34391	68242	124462	248336	209474	203392
	Sum of PPE							3648	5776	5435	5300	18374	86467	244419	246277	223004
	Sum of Total Revenue						6200	4719	1954	3842	12285	59449	63606	39438	0	17765
	Sum of Net Income						-8282	-7100	-35880	16827	-20499	-8793	-60856	-208898	-196429	-187478
	Sum of Market Capitalization						0	0	0	361178	2.27432e+06	5.04384e+06	2.92113e+06	646017	1.09004e+06	921770
	Sum of Employees								57	60	73	174	324	387	403	523
	Count of Public Firms						1	1	1	1	1	1	1	1	1	1
Incyte Corporation	Sum of R&D Exp		751	2866	4494	10521	18044	40864	68927	97192	146833	192556	213336	152373	116245	88271
	Sum of Total Exp		1843	3794	5231	12251	21111	50821	81061	134779	184068	256757	414334	237164	196388	162999
	Sum of PPE		525	1320	1925	3250	8704	22936	36943	54429	67293		47927	31787	27337	9959
	Sum of Total Revenue		336	1635	279	243	9908	41785	88351	134811	156962	194167	219263	101612	47092	14146
	Sum of Net Income		-1454	-2126	-4892	-11500	-10142	-6761	10408	3472	-26768	-29735	-183235	-136885	-166463	-164817
	Sum of Market Capitalization		0	0	57564	110013	244800	538229	1082340	1.04029e+06	1733400	1.63442e+06	1.29754e+06	306332	496208	829390
	Sum of Employees					68	203	458	676	867	1108	1322	585	491	454	186
	Count of Public Firms		1	1	1	1	1	1	1	1	1	1	1	1	1	1
Digene Inc.	Sum of R&D Exp				1047.29	1102.94	1855.99	2429.71	4131.09	5284.76	4643.46	6123.03	8120.11	9264.55	10262.1	10743.8
	Sum of Total Exp													58711.8	68200	83381.2
	Sum of PPE					832.024	732.059	705.04	1214.55	2627.24	1737.08	3032.09	3490.49	7398.64	7515.1	9561.79
	Sum of Total Revenue				4764.89	5294.27	6162.59	6740.49	10060.3	12008.9	17467.1	23044	34196.9	48847.8	63101.9	90160.6
	Sum of Net Income				-1916.63	-1433.44	-1513.91	-2635.01	-5994.46	-14088.6	-9304.22	-6767.21	-6481	-9396.62	-4323.51	21542
	Sum of Market Capitalization				0	0	0	90432	147645	137641	160954	653106	683604	211362	501006	726363
	Sum of Employees						81		120	137	124	148	193	243	297	359
	Count of Public Firms				1	1	1	1	1	1	1	1	1	1	1	1
Exelixis Pharmaceuticals, Inc.	Sum of R&D Exp								8223	12096	21653	48456	82700	112014	127622	137724
	Sum of Total Exp								11966	17568	29277	105740	116320	132146	147799	188059
	Sum of PPE									5744	9498	23480	36500	32406	33500	35463
	Sum of Total Revenue									2272	10510	24759	41006	44322	51540	52857
	Sum of Net Income								-11496	-15666	-18721	-75311	-71186	-86130	-94774	-137245
	Sum of Market Capitalization								0	0	0	683222	933213	475088	502630	712452
	Sum of Employees										168	357	571	550
	Count of Public Firms								1	1	1	1	1	1	1	1
Lexicon Genetics Incorporated	Sum of R&D Exp								4970.49	8409.77	14645.8	31646.8	53355	74859	82198	90586
	Sum of Total Exp								6443.45	10434.1	17558.9	49935.5	74216	98093	105431	109194
	Sum of PPE									7140.73	9388.62	14477.2	26707	37362	83676	84573
	Sum of Total Revenue								967.742	2241.84	4737.7	14458.6	30577	35200	42838	61740
	Sum of Net Income								-5401.57	-7480.81	-12475.1	-25994.1	-35172	-59670	-64198	-47172
	Sum of Market Capitalization								0	0	0	802281	600334	247696	370051	492690
	Sum of Employees										127	322	507	579	637	704
	Count of Public Firms								1	1	1	1	1	1	1	1
Rigel Pharmaceuticals Inc	Sum of R&D Exp									8305	17112	32034	32313	43350	43363	48523
	Sum of Total Exp									10522	21064	38723	40263	52804	51882	61600
	Sum of PPE									3218	8398	9338	8440	5206	3544	2813
	Sum of Total Revenue									28	8984	13218	15303	15788	11055	4733
	Sum of Net Income									-10604	-12366	-25360	-23805	-37030	-41197	-56255
	Sum of Market Capitalization									0	0	368010	175435	50272.2	284717	480122
	Sum of Employees														126	144
	Count of Public Firms									1	1	1	1	1	1	1
Total Sum of R&D Exp		7752.07	74632.8	84123.9	138402	182059	224430	294474	399287	606843	832726	1.40163e+06	1.67192e+06	1.99544e+06	1.99777e+06	2.04202e+06
Total Sum of Total Exp		12303.6	16015.3	33884.2	80371.8	115615	164279	251207	502974	626675	1.31838e+06	1.89372e+06	2.60038e+06	3.24799e+06	3.07344e+06	3.04274e+06
Total Sum of PPE		2518	163469	176247	186777	184296	202563	234050	298154	457500	595488	915293	1.29109e+06	1.69317e+06	1.89178e+06	1.98367e+06
Total Sum of Total Revenue		9475	887254	932238	1.07123e+06	1.10415e+06	1.12888e+06	1.31606e+06	1.48347e+06	1.91645e+06	1.86314e+06	2.60921e+06	3.16818e+06	3.55806e+06	3.84545e+06	4.33267e+06
Total Sum of Net Income		-3499.51	-18246.1	46777.5	-81073	18505.1	-6203.98	-51308.2	-89287.3	-18116.6	-338825	-785291	-896816	-1.5929e+06	-1.39531e+06	-1.1524e+06
Total Sum of Market Capitalization		13806	952606	1.24686e+06	2.16909e+06	1.88956e+06	2.87573e+06	5.10566e+06	7.83204e+06	7.37202e+06	2.65496e+07	6.47954e+07	3.40489e+07	1.56093e+07	2.59203e+07	2.84988e+07
Total Sum of Employees						68	790	6663	7113	9140	6488	13273	15320	14754	13606	15154
Total Count of Public Firms		2	4	5	8	8	9	10	12	14	15	15	15	15	15	15

## Sheet: All Financial Indicators
Country Code	(All)
Pub/Prvt	Public
		Year
Name	Data	1990	1991	1992	1993	1994	1995	1996	1997	1998	1999	2000	2001	2002	2003	2004	Grand Total
Abgenix, Inc.	Sum of R&D Exp						11879	9433	11405	17588	21106	51329	96234	128494	99602	124758	571828
	Sum of Total Exp						14482	11998	37430	21100	34391	68242	124462	248336	209474	203392	973307
	Sum of PPE							3648	5776	5435	5300	18374	86467	244419	246277	223004	838700
	Sum of Total Revenue						6200	4719	1954	3842	12285	59449	63606	39438	0	17765	209258
	Sum of Net Income						-8282	-7100	-35880	16827	-20499	-8793	-60856	-208898	-196429	-187478	-717388
	Sum of Market Capitalization						0	0	0	361178	2.27432e+06	5.04384e+06	2.92113e+06	646017	1.09004e+06	921770	1.32583e+07
	Sum of Employees								57	60	73	174	324	387	403	523	2001
	Count of Public Firms						1	1	1	1	1	1	1	1	1	1	10
Acadia Pharmaceuticals Inc.	Sum of R&D Exp												13090.5	14920.7	16935	23454	68400.2
	Sum of Total Exp												18933.2	18901.5	21118.4	30699.6	89652.7
	Sum of PPE													2419.3	3117	2546.9	8083.2
	Sum of Total Revenue												3713.8	6275.6	7378.4	4604.3	21972.1
	Sum of Net Income												-14405.7	-12868.2	-14092.6	-25917.1	-67283.6
	Sum of Market Capitalization												0	0	0	114569	114569
	Sum of Employees
	Count of Public Firms												1	1	1	1	4
Affymetrix, Inc.	Sum of R&D Exp				6566	9483	12420	18762	28168	35953	40527	57384	68197	69520	65909	73405	486294
	Sum of Total Exp				7143	11786	16253	28509	47424	80574	124574	262196	266389	284608	283252	286243	1698951
	Sum of PPE					1863	3257	5397	19088	30865	39874	56245	72728	72836	62611	64179	428943
	Sum of Total Revenue					1574	4625	11972	19765	52025	96855	200830	224874	289874	300796	345962	1549152
	Sum of Net Income				-5592	-9680	-10747	-12227	-22526	-23130	-23085	-53990	-33121	-1630	14285	47608	-133835
	Sum of Market Capitalization				0	0	0	454756	709131	561154	4.44307e+06	4.25372e+06	2.18976e+06	1.33916e+06	1.46316e+06	2.25104e+06	1.7665e+07
	Sum of Employees						117					744	905	877		907	3550
	Count of Public Firms				1	1	1	1	1	1	1	1	1	1	1	1	12
Applera	Sum of R&D Exp		65918	62136	83847	94172	95088	102338	105660	152202	179275	274796	323417	381902	401531	377061	2699343
	Sum of Total Exp		0	0	0	0	0	0	0	0	0	0	0	0	0	0	0
	Sum of PPE		157979	163455	162689	149071	155400	148008	173000	258800	275792	334855	435560	488744	526591	446027	3875971
	Sum of Total Revenue		874357	911124	1011297	1024467	1063506	1162949	1276766	1531165	1216897	1371035	1644126	1701218	1777232	1825193	18391332
	Sum of Net Income		-15563	58753	-56940	51127	66877	13944	115155	56388	175855	95496	27234	-40581	102080	125581	775406
	Sum of Market Capitalization		897382	1030103	1450152	1266996	1489641	2069877	3485134	3066901	6308210	19254455	8103687	4927617	4727119	5097434	63174708
	Sum of Employees							5697	5685	7188	3723	4868	5544	5950	5470	5360	49485
	Count of Public Firms		1	1	1	1	1	1	1	1	1	1	1	1	1	1	14
Ariad Pharmaceuticals, Inc.	Sum of R&D Exp			5315.54	11968.6	14566.4	13675	15253.9	20286.9	35515.3	28844.4	12467	16587	23018	14889	27711	240098
	Sum of Total Exp			7136.1	14420.6	17015.4	16279.4	17752.3	23622	38629.8	33304.1	16010	21056	28736	20436	37153	291551
	Sum of PPE			8519.1	7341.38	7196.48	6712.61	6509.4	11439.4	8049.67	3334.35	2513	1851	1041	927	3236	68670.4
	Sum of Total Revenue			1218.15	1850.73	1551.9	3462.45	11576.2	10991	13141.9	12912.7	2178					58883.1
	Sum of Net Income			-5917.96	-12569.8	-15372.6	-12816.9	-6176.05	-12631	-26148.2	24192.1	-13832	-19759	-27843	-19726	-35573	-184173
	Sum of Market Capitalization			0	0	27846	90088.5	96327.2	82063.2	37076.9	61909.9	129637	171344	80803.3	348787	391479	1.51736e+06
	Sum of Employees							89	120	146	56	55	69	52	52	72	711
	Count of Public Firms			1	1	1	1	1	1	1	1	1	1	1	1	1	13
Array BioPharma	Sum of R&D Exp										3300.94	3962.97	8264.41	13698.4	20215.3		49442
	Sum of Total Exp									62.359	4823.01	7432.94	15932.7	41052.7	54986.6	60715.9	185006
	Sum of PPE										2871.85	6910.76	17420.9	35788.1	38180.7	33811	134983
	Sum of Total Revenue										1503.86	6773.63	17005.8	35089.1	35125.4	34831	130329
	Sum of Net Income									-49.304	-4307.41	-5132.4	-10612.1	-4480.64	-19574.1	-25504	-69660
	Sum of Market Capitalization									0	0	0	211693	265302	88331.7	229532	794860
	Sum of Employees											134	202		244	250	830
	Count of Public Firms									1	1	1	1	1	1	1	7
AVI BioPharma	Sum of R&D Exp						2097.8	1729.55	2737.17	6306.86	6672.03	9268.33	12750.9	22413.9	15284.4	20738.7	99999.7
	Sum of Total Exp						2707.52	2343.36	4019.39	27401.4	8489.39	11538.6	16108.7	30196.8	19843.3		122649
	Sum of PPE						944.757	531.652	438.82	411.828	403.303	1036.75	4897.79	6584.29	7008.43	6313.64	28571.3
	Sum of Total Revenue						83	27	14	120	17	1297	17	837	970	430	3812
	Sum of Net Income						-2556.89	-2087.36	-3615.99	-26734	-8278.44	-9239.96	-26925.2	-29359.1	-14616.6	-24777.7	-148191
	Sum of Market Capitalization						0	0	75768.1	53384	88323.8	102163	253363	132815	140277	84936.1	931030
	Sum of Employees							32	48	54	56	71	85	89	106	112	653
	Count of Public Firms						1	1	1	1	1	1	1	1	1	1	10
Biacore AB	Sum of R&D Exp				5789	4986	6506	6528	6181	5846	5818	7276	9420	11867	10718	15599	96534
	Sum of Total Exp						7118	11810	14158	16026	16365	20821	24314	30503	40685	42296	224096
	Sum of PPE				9823	9772	10242	10125	8773	8660	9304	8340	9686	13319	15260	14012	127316
	Sum of Total Revenue						29262	36165	31983	34650	37445	43882	48934	69830	70321	66390	468862
	Sum of Net Income				-5023	170	5048	5692	3748	4764	5637	5912	4524	9182	6049	-547	45156
	Sum of Market Capitalization				0	0	0	0	0	0	0	427830	304298	198315	225615	191685	1.34774e+06
	Sum of Employees
	Count of Public Firms				1	1	1	1	1	1	1	1	1	1	1	1	12
Biotage AB	Sum of R&D Exp											6100	11300	7400	10200	10400	45400
	Sum of Total Exp											16300	27300	27800	53800	58300	183500
	Sum of PPE											3800	5300	5900	15000	13400	43400
	Sum of Total Revenue											5000	10500	10000	21500	49900	96900
	Sum of Net Income											-8500	-13300	-17300	-30300	-10200	-79600
	Sum of Market Capitalization											328290	130680	29160	60900	80332	629362
	Sum of Employees
	Count of Public Firms											1	1	1	1	1	5
Bruker Biosciences	Sum of R&D Exp											20033	18468	20734	40508	43219	142962
	Sum of Total Exp											142500	173900	215000	270400	285500	1087300
	Sum of PPE											25528	37252	52543	81354	84990	281667
	Sum of Total Revenue											76602	92691	116368	260679	284416	830756
	Sum of Net Income											2200	2700	-6800	-17600	-7800	-27300
	Sum of Market Capitalization											1295.94	899.25	267.3	391.3	358.67	3212.46
	Sum of Employees											500	550	670	1279	1270	4269
	Count of Public Firms											1	1	1	1	1	5
Caliper Life Sciences Corporation	Sum of R&D Exp							2734	7200	9584	18415	35997	38263	43317	35529	22728	213767
	Sum of Total Exp							4952	9678	12516	27612	50329	63235	72470	102254	112425	455471
	Sum of PPE								2050	2796	5346	9101	12581	12545	9106	6186	59711
	Sum of Total Revenue							132	2266	8155	12087	18564	29588	25833	49411	80127	226163
	Sum of Net Income							-4710	-6281	-2975	-14373	-13317	3823	-40964	-49527	-31556	-159880
	Sum of Market Capitalization							0	0	0	1.40188e+06	1113336	377762	73094.2	189024	228611	3.38371e+06
	Sum of Employees									101	118	185	250	251	454	414	1773
	Count of Public Firms							1	1	1	1	1	1	1	1	1	9
Cepheid	Sum of R&D Exp								2220.69	5990.13	10261.3	15055	15003	16889	15330	15903	96652.1
	Sum of Total Exp								2803.39	7168.44	11656.2	23851	28060	34472	36092	66938	211041
	Sum of PPE									1100.16	2077.84	2892	3175	6144	8071	9756	33216
	Sum of Total Revenue								1445.29	3576.51	3595.52	7062	11354	14654	18534	52968	113189
	Sum of Net Income								-1274.16	-3311.57	-7918.61	-14819	-15511	-19741	-17531	-13800	-93906.3
	Sum of Market Capitalization								0	0	0	223019	111913	157719	344880	417957	1.25549e+06
	Sum of Employees										76	102	143	148	178	212	859
	Count of Public Firms								1	1	1	1	1	1	1	1	8
ChemGenex Pharmaceuticals Limited	Sum of R&D Exp							0	0	0	0	0	0	0	0	0	0
	Sum of Total Exp							103	1063	1759	2178	3899	4626	6844	4582	6100	31154
	Sum of PPE							130	126	102	98	397	176	734	719	588	3070
	Sum of Total Revenue							0	0	406	987	1226	1990	2316	3367	2017	12309
	Sum of Net Income							6951	-194	-3609	-8394	-5390	-1745	-4206	-1272	-3594	-21453
	Sum of Market Capitalization							79734	74342	33597	26467	32717	0	0	0	33357	280214
	Sum of Employees							0	0	0	0	0	0	0	0	0	0
	Count of Public Firms							1	1	1	1	1	1	1	1	1	9
Chondrogene, Inc	Sum of R&D Exp													1085.31	3051.79	4175.3	8312.4
	Sum of Total Exp													1000	3000	6100	10100
	Sum of PPE													667.975	875.944	805.112	2349.03
	Sum of Total Revenue													152.077	2882.61	1632.69	4667.38
	Sum of Net Income													-870.614	-262.313	-4118.49	-5251.42
	Sum of Market Capitalization													0	0	31803.8	31803.8
	Sum of Employees
	Count of Public Firms													1	1	1	3
Ciphergen Biosystems	Sum of R&D Exp								3249	4733	3139	7475	12895	20754	24920	19268	96433
	Sum of Total Exp								6060	9774	11292	28116	41866	56912	66407	59780	280207
	Sum of PPE									791	867	4687	10228	13370	15891	9315	55149
	Sum of Total Revenue								1283	2933	5010	8935	19049	39300	58372	40181	175063
	Sum of Net Income								-6005	-8052	-8046	-20304	-25812	-29072	-36747	-19841	-153879
	Sum of Market Capitalization								0	0	0	354888	216456	94329.9	332384	126734	1.12479e+06
	Sum of Employees										95	114	229	323	341	255	1357
	Count of Public Firms								1	1	1	1	1	1	1	1	8
Commonwealth Biotechnologies, Inc.	Sum of R&D Exp						70	308.484	574.859	474.998	380	150	14	0			1972.34
	Sum of Total Exp						370.7	870.03	2666.1	3845.18	4427.04	5000.22					17179.3
	Sum of PPE						100.749	243.611	1435.81	7263.79	7019.11	7153.85	6788.19	6198.73	5649.66	5701.16	47554.7
	Sum of Total Revenue									1604.27	2565.13	4366.96	4786.09	4434.38	5104.06	5748.7	28609.6
	Sum of Net Income						-11.89	110.088	-1168.82	-2096.94	-2091.19	-921.916	-1673.03	-625.726	-80.601	-367.549	-8927.58
	Sum of Market Capitalization						0	0	13584	14076.5	15059	7785	5646.72	1655.12	8137.35	19224	85167.7
	Sum of Employees							33	36	35	33	48	33	33			251
	Count of Public Firms						1	1	1	1	1	1	1	1	1	1	10
Compugen	Sum of R&D Exp									3567	6676	12169	15976	14170	13306	12318	78182
	Sum of Total Exp									6306	10994	21347	30379	26141	23042	19604	137813
	Sum of PPE										2397	3189	4272	3801	3937	3739	21335
	Sum of Total Revenue									4531	3237	6891	11360	11097	8826	4027	49969
	Sum of Net Income									-3082	-8129	-13404	-15144	-12204	-11442	-13722	-77127
	Sum of Market Capitalization									0	0	162381	122426	46306.7	135582	142789	609485
	Sum of Employees											168	176	170	141	123	778
	Count of Public Firms									1	1	1	1	1	1	1	7
CuraGen Corporation	Sum of R&D Exp						344.217	450.895	5126.66	18130.9	25794.4	40950.9	65849	81654	64545	72743	375589
	Sum of Total Exp						2428.19	4656.36	13223.8	29118.1	41953.7	55194.9	84680	115591	86597	98601	532044
	Sum of PPE							1471.5	6920.2	15900.3	15077.4	14187.9	19376	24336	23540	24132	144941
	Sum of Total Revenue						1581.17	4422.95	5896.54	9257.02	15103.5	20838.2	23475	18246	6918	6339	112077
	Sum of Net Income						-1088.61	-589.135	-7222.01	-18428.5	-25762.8	-26978.4	-42912	-90403	-74497	-90397	-378278
	Sum of Market Capitalization						0	0	0	94018	1.21375e+06	1.23769e+06	1.09007e+06	229533	365745	362633	4.59344e+06
	Sum of Employees								168	303	288	358	506	403	327	242	2595
	Count of Public Firms						1	1	1	1	1	1	1	1	1	1	10
Cytomyx Holdings plc	Sum of R&D Exp
	Sum of Total Exp												1300	2600	9000	11800	24700
	Sum of PPE												800	1000	1800	2900	6500
	Sum of Total Revenue												900	1300	8200	10200	20600
	Sum of Net Income												-400	-1300	-600	-1600	-3900
	Sum of Market Capitalization												9957	2833	21585	11357	45732
	Sum of Employees
	Count of Public Firms												1	1	1	1	4
Cytrx	Sum of R&D Exp	792.373	925.93	2698.97	4719.91	6769.17	7070.6	3108.48	4648.56	7305.84	12811.9	1962.17	1844.04	767.102	4387.6	6012.9	65825.6
	Sum of Total Exp	2075.48	2535.82	5051.76	7773.14	10319.5	13195.9	9816.96	21944.4	10101.1	16880.9	4475.31	5330.75	7187.84	11378.4	17039.9	145107
	Sum of PPE	148.789	148.64	323.469	3304.86	5649.06	5137.76	5012.81	4713.59	195.03	2641.81	2331.98	1745.73	1.084	227.413	447.579	32029.6
	Sum of Total Revenue	1160.7	5091.45	4984.11	4544.54	2488.02	2543.33	4025.18	15786.9	2595.03	1891.45	3327.86	4399.41	1341.91	94	428.164	54702
	Sum of Net Income	-914.779	2519.32	-67.656	-3228.6	-7700.19	-10652.6	-5791.78	-6052.99	-5118.48	-15029.3	-348.102	-931.341	-6175.64	-17844.6	-16392.2	-93728.9
	Sum of Market Capitalization	14767.3	151216	165270	197150	41443.5	35356.5	25583.3	21847.1	7382.67	7043.4	7272	7036.25	5377.5	62789.9	55378.4	804914
	Sum of Employees						60	77	74	20	18	5	5				259
	Count of Public Firms	1	1	1	1	1	1	1	1	1	1	1	1	1	1	1	15
deCODE Genetics	Sum of R&D Exp								6080096	6556	11293	22542	44954	56641	19466	29842	6271390
	Sum of Total Exp								8047.78	24175.6	41434.3	61115.3	84198.8	173087	81595	88536	562190
	Sum of PPE									12484.3	13051.5	37100.7	61207.5	83499	71590	60447	339380
	Sum of Total Revenue									12705	16591.5	21545.7	31550.6	41065	46811	42127	212396
	Sum of Net Income								-8056.24	-10908.2	-23788.4	-31118.5	-47838.5	-131886	-35123	-57255	-345974
	Sum of Market Capitalization								0	0	0	472941	443519	99058.2	440090	425817	1.88142e+06
	Sum of Employees										310	445	592	530	414	429	2720
	Count of Public Firms								1	1	1	1	1	1	1	1	8
Deltagen	Sum of R&D Exp								879	3360	12144	26262	45033	71281			158959
	Sum of Total Exp								1295	3998	15076	37330	62071	125545			245315
	Sum of PPE									2213	4973	8635	16672	35458			67951
	Sum of Total Revenue									381	1240	2080	9910	17690			31301
	Sum of Net Income								-1255	-3352	-13847	-32221	-48457	-107168			-206300
	Sum of Market Capitalization								0	0	0	311822	295108	19673.8			626604
	Sum of Employees										138	212	356	290			996
	Count of Public Firms								1	1	1	1	1	1			6
Digene Inc.	Sum of R&D Exp				1047.29	1102.94	1855.99	2429.71	4131.09	5284.76	4643.46	6123.03	8120.11	9264.55	10262.1	10743.8	65008.8
	Sum of Total Exp													58711.8	68200	83381.2	210293
	Sum of PPE					832.024	732.059	705.04	1214.55	2627.24	1737.08	3032.09	3490.49	7398.64	7515.1	9561.79	38846.1
	Sum of Total Revenue				4764.89	5294.27	6162.59	6740.49	10060.3	12008.9	17467.1	23044	34196.9	48847.8	63101.9	90160.6	321850
	Sum of Net Income				-1916.63	-1433.44	-1513.91	-2635.01	-5994.46	-14088.6	-9304.22	-6767.21	-6481	-9396.62	-4323.51	21542	-42312.5
	Sum of Market Capitalization				0	0	0	90432	147645	137641	160954	653106	683604	211362	501006	726363	3.31211e+06
	Sum of Employees						81		120	137	124	148	193	243	297	359	1702
	Count of Public Firms				1	1	1	1	1	1	1	1	1	1	1	1	12
Discovery Partners International	Sum of R&D Exp								4143.19	5057.85	3537.65	8934.06	12981.8	6222.38	2553.53	4304.84	47735.3
	Sum of Total Exp								6671.1	10042.5	8288.06	31102.8	30923.5	70206.8	18906.1	19409.9	195551
	Sum of PPE									1398.52	4655.23	9567.87	10641.7	9819.58	8408.03	7206.16	51697
	Sum of Total Revenue								3149.48	6213.74	13075.8	36263.7	41133.9	41315	49826.6	51564	242542
	Sum of Net Income								-4822.02	-6277.51	-3370.36	-11696.7	-11148.2	-62112.8	1058.91	3902.77	-94466
	Sum of Market Capitalization								0	0	0	290044	179539	67654.1	150847	123016	811100
	Sum of Employees										190	235	225	236	202	191	1279
	Count of Public Firms								1	1	1	1	1	1	1	1	8
Diversa Corporation	Sum of R&D Exp									10665	11275	26427	48228	50318	73654	73405	293972
	Sum of Total Exp									15201	19506	43390	60874	61288	107734	91308	399301
	Sum of PPE									2622	3096	14903	28345	27427	32123	27019	135535
	Sum of Total Revenue									1347	10272	24301	36039	31655	48959	57550	210123
	Sum of Net Income									-13510	-9019	-8064	-15664	-27987	-57696	-33425	-165365
	Sum of Market Capitalization									0	0	625945	502339	323709	398222	382200	2.23242e+06
	Sum of Employees										102	200	276	279	360	322	1539
	Count of Public Firms									1	1	1	1	1	1	1	7
DNAPrint Genomics	Sum of R&D Exp												1873	2195	2654	1561	8283
	Sum of Total Exp												687	530	3858	2051	7126
	Sum of PPE												815	383	282	380	1860
	Sum of Total Revenue												14	185	710	786	1695
	Sum of Net Income												-2594	-3114	-7790	-3735	-17233
	Sum of Market Capitalization												0	0	0	0	0
	Sum of Employees
	Count of Public Firms												1	1	1	1	4
Ecopia Biosciences, Inc	Sum of R&D Exp											1274.05	2387.46	3121.13	4898.4	4999.69	16680.7
	Sum of Total Exp											1394.39	3246.69	3952.26	5794.22	6325.28	20712.8
	Sum of PPE											1180.62	1802.64	2267.39	2833.46	2368.52	10452.6
	Sum of Total Revenue											388.494	707.258	460.975	334.6	302.779	2194.11
	Sum of Net Income											-1005.89	-2539.43	-3491.29	-5459.62	-6022.51	-18518.7
	Sum of Market Capitalization											154054	56491.9	14055.2	41381.3	53555.3	319538
	Sum of Employees											27000	44000				71000
	Count of Public Firms											1	1	1	1	1	5
Epoch Biosciences	Sum of R&D Exp		2339.24	3668.89	4942.15	6734.18		2148.61	2682.27	2759.48	2545.58	3467.5	4833.93	4677.31	4121.12		44920.3
	Sum of Total Exp		3934.18	6751.76	19372.7	11622		3405.11	4196.22	4774.05	3960.17	7174.79	12527.6	14543.8	13613.9		105876
	Sum of PPE			272.928	951.514	824.801		277.498	160.011	173.831	399.705	3596.65	3852.36	3947.99	2569.55		17026.8
	Sum of Total Revenue		1032.44	962.556	1332.88	1429.2					181.094	1367.05	7521.1	11225.9	8901.27		33953.5
	Sum of Net Income		-3931.17	-6789.34	-18669.4	-10092.8		-3452.16	-3604.81	-5103.01	-4699.95	-4895.04	-4576.15	-3215.71	-4691.86		-73721.5
	Sum of Market Capitalization		0	0	31194	1534.1		9202.5	6948.23	7560.24	62991.5	163862	64130	38526	59371.8		445320
	Sum of Employees				67	77		27	24	23	25	24	51	53	67		438
	Count of Public Firms		1	1	1	1		1	1	1	1	1	1	1	1		12
Eurogentec S.A.	Sum of R&D Exp											0	0	0	0	0	0
	Sum of Total Exp											17795	22986	28640	27399	28907	125727
	Sum of PPE											2213.44	2333.93	2458.06	2778.7	3597.47	13381.6
	Sum of Total Revenue											19253	25065	30602	28672	27961	131553
	Sum of Net Income											0	1633	1476.67	943.51	1351	5404.18
	Sum of Market Capitalization											0	0	0	0	0	0
	Sum of Employees											0	0	0	0	0	0
	Count of Public Firms											1	1	1	1	1	5
EXACT Sciences Corporation	Sum of R&D Exp								1221.5	2848.76	3688.8	5332.06	13335.3	19989	17084	10901	74400.4
	Sum of Total Exp													31733	31717	23643	87093
	Sum of PPE									475.834	426.455	863.532	2584.11	2256	2919	1954	11478.9
	Sum of Total Revenue												50.87	897	2901	4935	8783.87
	Sum of Net Income								-1883.07	-3578.38	-4963.93	-11883.1	-23485.4	-29883	-28340	-18523	-122540
	Sum of Market Capitalization								0	0	0	0	192272	205878	194770	100672	693592
	Sum of Employees										44	44	68	75	82	61	374
	Count of Public Firms								1	1	1	1	1	1	1	1	8
Exelixis Pharmaceuticals, Inc.	Sum of R&D Exp								8223	12096	21653	48456	82700	112014	127622	137724	550488
	Sum of Total Exp								11966	17568	29277	105740	116320	132146	147799	188059	748875
	Sum of PPE									5744	9498	23480	36500	32406	33500	35463	176591
	Sum of Total Revenue									2272	10510	24759	41006	44322	51540	52857	227266
	Sum of Net Income								-11496	-15666	-18721	-75311	-71186	-86130	-94774	-137245	-510529
	Sum of Market Capitalization								0	0	0	683222	933213	475088	502630	712452	3.30661e+06
	Sum of Employees										168	357	571	550			1646
	Count of Public Firms								1	1	1	1	1	1	1	1	8
Galapagos Genomics NV	Sum of R&D Exp													1100	2800	3000	6900
	Sum of Total Exp													9300	12500	14200	36000
	Sum of PPE															3500	3500
	Sum of Total Revenue													5400	7300	9700	22400
	Sum of Net Income													-4100	-5300	-4500	-13900
	Sum of Market Capitalization													0	0	0	0
	Sum of Employees													91	88	68	247
	Count of Public Firms													1	1	1	3
Genaera	Sum of R&D Exp		3652.7	5538.28	7557.4	11258	18160	22326	22875	21456	9876	10074	10974	10691	8092	14004	176534
	Sum of Total Exp			7730.24	8946.22	14726	21297	32894	26121	24748	12746	12657	14397	13776	10529	18955	219522
	Sum of PPE		2287	2073	1775	1572	1476	2506	2824	2765	1793	1144	1456	1541	1095	736	25043
	Sum of Total Revenue		243.549	391.055	366.607	411	2336	150	10088								13986.2
	Sum of Net Income		-4671.58	-7325.62	-8123.99	-13156	-17215	-30620	-14381	-23304	-12216	-12379	-12912	-12156	-9393	-17873	-195726
	Sum of Market Capitalization		0	42636	182339	35830.8	223722	186282	177159	73082.9	48766.8	71912.5	128170	22826.2	153768	195186	1.54168e+06
	Sum of Employees				37	42	47	60	72	53	43	46	57	22	31	42	552
	Count of Public Firms		1	1	1	1	1	1	1	1	1	1	1	1	1	1	14
Gene Logic, Inc.	Sum of R&D Exp					44.438	485.688	1741.47	6060.72	16605	29570	44014	59029	2367	2091	2317	164325
	Sum of Total Exp					90.404	744.179	3086.43	9886.56	59734	40228	63308	79876	80042	89755	105565	532316
	Sum of PPE						11.666	1757.24	4210.51	10189	10527	15994	18358	14770	23911	23034	122762
	Sum of Total Revenue								2047.19	13197	19202	26883	43328	54848	69519	75937	304961
	Sum of Net Income					-90.404	-744.179	-2865.13	-7193.99	-44873	-20591	-24017	-33170	-24050	-24771	-28520	-210886
	Sum of Market Capitalization					0	0	0	111192	136974	530159	479939	504309	170182	161570	116487	2.21081e+06
	Sum of Employees								97	157	176	226	272	264	391	446	2029
	Count of Public Firms					1	1	1	1	1	1	1	1	1	1	1	11
GeneLink Inc	Sum of R&D Exp
	Sum of Total Exp													1112.32	1203.04	2328.1	4643.46
	Sum of PPE													70.881	70.435	96.517	237.833
	Sum of Total Revenue													63.415	128.205	304.637	496.257
	Sum of Net Income													-1470.26	-1180.27	-2114.62	-4765.15
	Sum of Market Capitalization													4542.48	14788.3	8509.02	27839.8
	Sum of Employees														18	16	34
	Count of Public Firms													1	1	1	3
Genescan Europe AG	Sum of R&D Exp
	Sum of Total Exp								2311	4704	9826	20849	31417	33149	15728	11956	129940
	Sum of PPE								281	838	2831	5078	9168	3321	2157	2315	25989
	Sum of Total Revenue								1719	3035	5198	11572	14769	15319	12706	13973	78291
	Sum of Net Income								-526	-839	-4252	-8006	-15572	-44871	-2024	-1355	-77445
	Sum of Market Capitalization								0	0	0	196182	21273	5714	8553	11256	242978
	Sum of Employees								0	0	0						0
	Count of Public Firms								1	1	1	1	1	1	1	1	8
Genetic Technologies Ltd.	Sum of R&D Exp		0	0	0	0	0	0	0	0	0		153	310.044	337.49	618.174	1418.71
	Sum of Total Exp		0	0	0	0	0	0	0	0	0		4628.95	12394.2	9054.72	11076.7	37154.5
	Sum of PPE			1489.98	1242.62	1392.86	782.461	683.067	381.577	209.606	314.179	196.878	408.389	277.015	992.88	1324.44	9695.96
	Sum of Total Revenue		896.559	476.843	320.606	157.44	237.531		288.647	251.404	309.386	2371	2872.71	7385.56	6172.74	3875.53	25616
	Sum of Net Income		-1319.48	-533.134	-948.447	-1064.24	-2185.34	-415.905	-362.343	-2168.63	-2182.18	-1439.36	-1729.11	-4972.66	-2772.03	-7655.78	-29748.6
	Sum of Market Capitalization		0	0	0	0	0	0	0	0	0	0	0	0	0	0	0
	Sum of Employees															40	40
	Count of Public Firms		1	1	1	1	1	1	1	1	1	1	1	1	1	1	14
Genetix	Sum of R&D Exp													2322.45	2108.55	1968.54	6399.53
	Sum of Total Exp											8000	11200	11400	11200	11800	53600
	Sum of PPE											3000	2300	2300	2200	2200	12000
	Sum of Total Revenue											10700	12400	12600	10800	12200	58700
	Sum of Net Income											1900	1500	1400	400	1200	6400
	Sum of Market Capitalization											278119	75502	38632	71699	63992	527944
	Sum of Employees											59	101	107	104	104	475
	Count of Public Firms											1	1	1	1	1	5
GenoMed Inc.	Sum of R&D Exp												333			614	947
	Sum of Total Exp												178	1482	1191	3666	6517
	Sum of PPE												2	173	144	149	468
	Sum of Total Revenue														6	3	9
	Sum of Net Income												-517	-1581	-1299	-4271	-7668
	Sum of Market Capitalization												0	0	0	11714	11714
	Sum of Employees
	Count of Public Firms												1	1	1	1	4
Genomic Health Inc.	Sum of R&D Exp													7053	9069	10040	26162
	Sum of Total Exp													11560	15560	25593	52713
	Sum of PPE														1288	2116	3404
	Sum of Total Revenue														125	327	452
	Sum of Net Income													-11068	-15250	-24995	-51313
	Sum of Market Capitalization													0	0	0	0
	Sum of Employees															119	119
	Count of Public Firms													1	1	1	3
Genomics One Corporation	Sum of R&D Exp													48022	-3360		44662
	Sum of Total Exp													1432.02	1239.59	1251.3	3922.91
	Sum of PPE													91.082	60.791	53.144	205.017
	Sum of Total Revenue										14.97	408.78	1957.24	2085.36	2074.6	1955.94	8496.89
	Sum of Net Income													-732.222	-436.107	-577.712	-1746.04
	Sum of Market Capitalization										0	0	0	1559.34	2079.12	4158.24	7796.7
	Sum of Employees
	Count of Public Firms										1	1	1	1	1	1	6
Gen-Probe	Sum of R&D Exp										47758	58143	52993	46709	63193	68482	337278
	Sum of Total Exp										107145	121501	125680	139650	154842	187209	836027
	Sum of PPE											63916	60094	65870	65478	76651	332009
	Sum of Total Revenue										117522	119541	129731	155597	207191	269707	999289
	Sum of Net Income										6711	-1008	4617	13007	35330	54575	113232
	Sum of Market Capitalization										0	0	0	566440	1.77689e+06	2.26208e+06	4.60541e+06
	Sum of Employees													657	735	809	2201
	Count of Public Firms										1	1	1	1	1	1	6
GPC Biotech AG (Genome Pharmaceuticals)	Sum of R&D Exp										5280	20274	29779	41576	44285	48994	190188
	Sum of Total Exp										6802	45818		62299	60849	65250	241018
	Sum of PPE										2051	3499	4774	5353	4057	3187	22921
	Sum of Total Revenue										4264	10270	12222	22453	26839	15415	91463
	Sum of Net Income										-3305	-33205	-25883	-36001	-30266	-48659	-177319
	Sum of Market Capitalization										0	510813	218650	68993	204930	412985	1416371
	Sum of Employees												174	206	181	171	732
	Count of Public Firms										1	1	1	1	1	1	6
Harvard Bioscience	Sum of R&D Exp								206.497	324.792	1187.58	1532.9	3178.59	4146	6262.81	7193	24032.2
	Sum of Total Exp								0	0	0	41000	45500	55700	79500	88200	309900
	Sum of PPE									969.905	1559.92	1715.73	3505.74	5918.03	6745.82	7143	27558.1
	Sum of Total Revenue								11464.2	12154	26177.8	30574.8	40868.4	57380.4	87140.9	92597	358357
	Sum of Net Income								1107.21	71.142	-29419.9	-49869.8	-5208.42	737.327	4259.59	2329	-75993.9
	Sum of Market Capitalization								0	0	0	0	265189	98802	268184	140715	772890
	Sum of Employees										133	139	282	386	462	432	1834
	Count of Public Firms								1	1	1	1	1	1	1	1	8
Human Genome Sciences, Inc	Sum of R&D Exp			3730	16600	27298	32979	40472	46140	47006	60607	225506	146276	205400	191483	219549	1263046
	Sum of Total Exp			4271	20598	34138	41724	50111	57253	61376	75445	252589	184990	249575	235091	270685	1537846
	Sum of PPE			1839	10134	12475	16005	18031	20647	20965	25557	38567	101282	126437	154717	243741	790397
	Sum of Total Revenue				22000	41065	5000	36460	25605	29598	24524	22068	12818	3568	8168	3831	234705
	Sum of Net Income			-4392	1794	7304	-31068	-7767	-21393	-23182	-42169	-243806	-117152	-219716	-185324	-242898	-1129769
	Sum of Market Capitalization			0	258515	219127	697192	765636	887205	808892	3.56086e+06	8.67713e+06	4.32553e+06	1.13518e+06	1.71499e+06	1.56893e+06	1.56893e+06
	Sum of Employees						208	284	358	411	505	720	1010	1086	1100	840	6522
	Count of Public Firms			1	1	1	1	1	1	1	1	1	1	1	1	1	13
Illumina Inc	Sum of R&D Exp									770.901	4085.74	13554.4	20735	26848	22511	21114	109619
	Sum of Total Exp									1194.17	6392.44	24544.5	32805	51895	54657	56096	227584
	Sum of PPE									1	291.314	3289.39	25972	48279	45777	8574	132184
	Sum of Total Revenue										474.026	1309.11	2486	10040	28035	50583	92927.1
	Sum of Net Income									-1145.62	-5517.65	-18606.5	-24823	-40331	-27063	-6225	-123712
	Sum of Market Capitalization									0	0	513358	379072	101400	230538	361387	1.58575e+06
	Sum of Employees										60	105	179	233	236	278	1091
	Count of Public Firms									1	1	1	1	1	1	1	7
Incyte Corporation	Sum of R&D Exp		751	2866	4494	10521	18044	40864	68927	97192	146833	192556	213336	152373	116245	88271	1153273
	Sum of Total Exp		1843	3794	5231	12251	21111	50821	81061	134779	184068	256757	414334	237164	196388	162999	1762601
	Sum of PPE		525	1320	1925	3250	8704	22936	36943	54429	67293		47927	31787	27337	9959	314335
	Sum of Total Revenue		336	1635	279	243	9908	41785	88351	134811	156962	194167	219263	101612	47092	14146	1010590
	Sum of Net Income		-1454	-2126	-4892	-11500	-10142	-6761	10408	3472	-26768	-29735	-183235	-136885	-166463	-164817	-730898
	Sum of Market Capitalization		0	0	57564	110013	244800	538229	1082340	1.04029e+06	1733400	1.63442e+06	1.29754e+06	306332	496208	829390	9.37052e+06
	Sum of Employees					68	203	458	676	867	1108	1322	585	491	454	186	6418
	Count of Public Firms		1	1	1	1	1	1	1	1	1	1	1	1	1	1	14
Inex Pharmaceuticals	Sum of R&D Exp					1080.23	1833.2	4946.43	6201.66	8785.19	7741.26	8625.97	12682.3	21669.9	23523.1	19670	116759
	Sum of Total Exp					1512.97	2342.41	5845.65	7463.27	10136.4	9307.35	10857.5	19613.2	32882	37089.7	35084	172134
	Sum of PPE					456.236	518.651	1303.95	2964.41	3062.25	2874.8	2407.01	2753.59	3754.68	4065.64	3024.53	27185.8
	Sum of Total Revenue					307.29	1029.45	2464.86	1109.94	1246.45	1139.65	1749.64	3414.57	5086.51	2711.03	10726.4	30985.8
	Sum of Net Income					-1205.68	-1312.96	-3380.8	-6353.33	-8889.92	-8167.7	-9107.86	-13833.4	-26870.3	-33813.7	-24723.4	-137659
	Sum of Market Capitalization					0	0	83809.4	29543.2	12618.7	100629	82662.3	173030	96616.8	185904	28153.9	792968
	Sum of Employees
	Count of Public Firms					1	1	1	1	1	1	1	1	1	1	1	11
Insightful, Inc.	Sum of R&D Exp		1214.44	1827.07	2483.36	4157.87	3058.79	3659.17	2815.6	4963.62	5360.4	2310.18	2740.12	2740.12	2162	2291	41783.7
	Sum of Total Exp		4925.89	8695.71	26128.6	27564.9	15454.2	15833.4	9403.27	18040.1	21683.8	9572.98	12139.9	12139.9	14225	13281	209089
	Sum of PPE		349.901	576.212	1070.25	1707.68	1344	1598.59	1548.97	1261.83	1314	1092.71	2052.37	2055	984	966	17921.5
	Sum of Total Revenue			11460.5		27537.4	15883.2	20766.7	13024	24446.8	28603.4	15246.5	17426.4	16394	17217	18899	226905
	Sum of Net Income		404.347	747.86	-6260.33	-7145.63	-3553.28	1075.84	1104.58	2220.13	1453.48	-5999.59	2413.79	-3081	-1573	2071	-16121.8
	Sum of Market Capitalization		0	0	51030	26591.2	35492.2	50358.7	25049.8	24428.9	45289.9	17006.6	26163.1	10711.7	23407	37801.7	373331
	Sum of Employees					147	118	149	168	186	205	140	165	131	118	108	1635
	Count of Public Firms		1	1	1	1	1	1	1	1	1	1	1	1	1	1	14
Invitrogen, Inc	Sum of R&D Exp							2659	4416	7209	9699	23620	38145	33698	54593	73116	247155
	Sum of Total Exp							10775	13307	18613	36815	188780	494196	310171	379924	471984	1924565
	Sum of PPE								2459	7090	8400	171521	125786	136151	186231	222193	859831
	Sum of Total Revenue							19121	24965	31414	68312	246195	629290	648597	777738	1023851	3469483
	Sum of Net Income							1744	2524	2978	6665	-54326	-147666	47667	60130	88825	8541
	Sum of Market Capitalization							0	0	0	1144260	4.48433e+06	3282290	1.56362e+06	3.59295e+06	3.45337e+06	1.75208e+07
	Sum of Employees									221	376	2981	2726	2744	2995	3800	15843
	Count of Public Firms							1	1	1	1	1	1	1	1	1	9
Keryx Biopharmaceuticals Inc.	Sum of R&D Exp								568.859	1406.99	6922.8	6685.61	7399	8141	5510	29018	65652.3
	Sum of Total Exp								1094.4	2418.28	8735.31	12586	11840	12245	9382	-34521	23780
	Sum of PPE								83.37	193.643	160.141	312.187	3338	3031	24	145	7287.34
	Sum of Total Revenue															809	809
	Sum of Net Income								-881.718	-2539.41	-9002.76	-11488.9	-9806	-11783	-9108	-32943	-87552.8
	Sum of Market Capitalization								0	0	0	197674	144883	31389.9	116069	362338	852353
	Sum of Employees										37	36	63	24	18	27	205
	Count of Public Firms								1	1	1	1	1	1	1	1	8
Large Scale Biology Corp.	Sum of R&D Exp								5872	6973	9163	16373	22391	21191	11511	9288	102762
	Sum of Total Exp								10970	13030	46892	41072	41531	36496	29040	19241	238272
	Sum of PPE									5762	9504	13270	18882	14865	8628	7798	78709
	Sum of Total Revenue								2108	3394	16090	23291	17731	2622	3570	1767	70573
	Sum of Net Income								-6569	-8755	-34895	-16300	-20689	-33184	-25293	-17425	-163110
	Sum of Market Capitalization								0	0	0	0	0	0	0	0	0
	Sum of Employees										128	144	169	114	76	78	709
	Count of Public Firms								1	1	1	1	1	1	1	1	8
Lexicon Genetics Incorporated	Sum of R&D Exp								4970.49	8409.77	14645.8	31646.8	53355	74859	82198	90586	360671
	Sum of Total Exp								6443.45	10434.1	17558.9	49935.5	74216	98093	105431	109194	471306
	Sum of PPE									7140.73	9388.62	14477.2	26707	37362	83676	84573	263325
	Sum of Total Revenue								967.742	2241.84	4737.7	14458.6	30577	35200	42838	61740	192761
	Sum of Net Income								-5401.57	-7480.81	-12475.1	-25994.1	-35172	-59670	-64198	-47172	-257564
	Sum of Market Capitalization								0	0	0	802281	600334	247696	370051	492690	2.51305e+06
	Sum of Employees										127	322	507	579	637	704	2876
	Count of Public Firms								1	1	1	1	1	1	1	1	8
LION Bioscience AG	Sum of R&D Exp									1403	6494	14581	26871	47020	36898	15167	148434
	Sum of Total Exp									2446	9554	21621	45524	73610	90440	45794	288989
	Sum of PPE									2128	4834	7027	14700	15809	7428	3387	55313
	Sum of Total Revenue									927	4942	9678	20249	35195	31973	23860	126824
	Sum of Net Income									-1547	-4826	-11956	-20831	-47664	-164406	-25173	-276403
	Sum of Market Capitalization									0	0	0	491917	203668	54046.4	40733.5	790365
	Sum of Employees									132	203	441	590	337	177		1880
	Count of Public Firms									1	1	1	1	1	1	1	7
Maxygen, Inc.	Sum of R&D Exp								3074	7858	19250	38534	54044	62005	56869	53294	294928
	Sum of Total Exp								4535	11778	26748	99379	88354	82523	72152	68021	453490
	Sum of PPE								419	1001	4764	9916	17340	16363	12444	7677	69924
	Sum of Total Revenue								341	2723	14017	24465	30528	41812	37225	16275	167386
	Sum of Net Income								-4033	-8826	-11318	-59585	-44964	-33946	-32456	9342	-185786
	Sum of Market Capitalization								0	0	2191131	822636	597837	262920	371093	455784	4.7014e+06
	Sum of Employees											256	308	280	271	230	1345
	Count of Public Firms								1	1	1	1	1	1	1	1	8
Medigene AG	Sum of R&D Exp										7845	12948	24351	36789	27126	17916	126975
	Sum of Total Exp										9619	15735	32248	45939	38719	37325	179585
	Sum of PPE												3711	3847	2721	1907	12186
	Sum of Total Revenue															16011	16011
	Sum of Net Income										-3745	-8708	-97231	-40573	-38604	-14997	-203858
	Sum of Market Capitalization										0	700138	211597	46614	83870	217396	1259615
	Sum of Employees
	Count of Public Firms										1	1	1	1	1	1	6
Millennium Pharmaceuticals	Sum of R&D Exp				2859.07	10989.7	17838.3	34803.3	74828	114190	159877	268740	400575	511210	488538	402558	2.48701e+06
	Sum of Total Exp				4388.7	14229.8	21129.9	42776	177542	141311	547092	373178	547792	1007278	958460	741033	4.57621e+06
	Sum of PPE					3656.18	4905.53	15191.3	29030	38170	59543	85803	168600	310325	231469	220115	1.16681e+06
	Sum of Total Revenue											196269		353033	433687	448206	1431195
	Sum of Net Income				-4287.62	-6372.45	1284.37	-8767.99	-81222	10338	-351960	-309619	-192005	-590193	-483687	-252297	-2.26879e+06
	Sum of Market Capitalization				0	0	0	415151	554220	903807	5447300	1.3241e+07	5.49735e+06	2.31129e+06	5.63773e+06	3.71968e+06	3.71968e+06
	Sum of Employees											1330	1900				3230
	Count of Public Firms				1	1	1	1	1	1	1	1	1	1	1	1	12
Molecular Devices Corporation	Sum of R&D Exp			2246	2506	2676	3639	4581	4721	5686	7363	16796	15105	18002	18679	22038	124038
	Sum of Total Exp			8448	9367	10498	12188	19138	16604	20640	26831	63883	61111	53437	62136	80664	444945
	Sum of PPE					1574	1588	1632	1497	2115	2776	9015	10323	10943	9706	11762	62931
	Sum of Total Revenue			16059	18633	22460	26615	30926	38286	47798	61985	96035	92231	102157	115581	148529	817295
	Sum of Net Income			-658	512	1519	4059	2252	5302	6781	8505	-4934	-5237	6805	7742	17233	49881
	Sum of Market Capitalization			0	0	0	91224	139853	198305	206103	502424	1.11769e+06	323109	252205	280653	344775	3.45635e+06
	Sum of Employees						138	134	146	164	213	332	370	433	422	542	2894
	Count of Public Firms			1	1	1	1	1	1	1	1	1	1	1	1	1	13
Monogram Biosciences Inc.	Sum of R&D Exp								2458	5977	9588	10080	11693	10406	4733	7839	62774
	Sum of Total Exp								3316	8260	18215	32268	45250	47261	39008	146914	340492
	Sum of PPE									3538	5028	13234	18381	10961	8445	8369	67956
	Sum of Total Revenue									102	1069	7466	18273	25261	33379	36801	122351
	Sum of Net Income								-3137	-8054	-17140	-23196	-26194	-21769	-5508	-81430	-186428
	Sum of Market Capitalization								0	0	0	181214	59885	37589.8	197806	323738	800233
	Sum of Employees										110	159	204	170	187	250	1080
	Count of Public Firms								1	1	1	1	1	1	1	1	8
Morphosys AG	Sum of R&D Exp								2617	4787	5526	7701	8700.7	20450	11183.6	15101.3	76066.6
	Sum of Total Exp								3530	6538	9026	14399	20524.8	44126.7	23334.9	26003.9	147483
	Sum of PPE								647	1285	2241	2137	1837.11	2189.68	2371.32	2840.78	15548.9
	Sum of Total Revenue								2780	5253	5503	7971	14145.2	17491.1	19026.9	26785.6	98955.7
	Sum of Net Income								-593	-724	-3835	-8636	-5739.32	-25445	-5155.59	343.81	-49784.1
	Sum of Market Capitalization								0	0	96532	414249	190429	84173	69731	283282	1138396
	Sum of Employees
	Count of Public Firms								1	1	1	1	1	1	1	1	8
MWG Biotech AG	Sum of R&D Exp												6384.44	8792.43	2636.75	6172.81	23986.4
	Sum of Total Exp									24620.2	47314.8						71934.9
	Sum of PPE											33853	34568	38860	44184	47265	198730
	Sum of Total Revenue								16964	24703	35205	44933	46699	52110	54146	44829	319589
	Sum of Net Income								-199	-27918	-9932.69	-24594	-27962.6	-26959.5	-15830.6	-49015.9	-182412
	Sum of Market Capitalization								0	0	762871	149216	53487	12272	37096	20071	1035013
	Sum of Employees									113	245	330	405	393	380		1866
	Count of Public Firms								1	1	1	1	1	1	1	1	8
Myriad Genetics	Sum of R&D Exp				788.54	3008.49	5161.98	12990.6	18580.2	23002.3	23452.2	28098.8	33818.1	36294.7	47589	50697	283482
	Sum of Total Exp				1116.88	4163.03	6950.23	15516.4	27675.9	36200.7	37624.1	45560.2	58298.9	72496.3	91667	99283	496553
	Sum of PPE						3201	9395	12011	12435	10000	11251	12731	15433	18682	17339	122478
	Sum of Total Revenue						1294.5	6628.62	15236.1	23210.6	25313.4	34013	45162.4	53836.5	64321	56648	325664
	Sum of Net Income				-444.58	-3276.78	5268.38	-5897.47	-9206.28	-9797.03	-9995.45	-8722.1	-7174.49	-13989.4	-24825	-40620	-128680
	Sum of Market Capitalization				0	0	0	435100	498015	273122	169713	3.23788e+06	1.48435e+06	484438	416167	456895	7.45567e+06
	Sum of Employees						73	170	197	270	244	338	452	491	517	511	3263
	Count of Public Firms				1	1	1	1	1	1	1	1	1	1	1	1	12
Nanogen, Inc.	Sum of R&D Exp						3356.17	6931	11769	23002	25260	18905	17563	21020	19038	18117	164961
	Sum of Total Exp						5001.69	9358	15679	30615	34357	34771	48101	43861	37533	45749	305026
	Sum of PPE							1315540	2439941	6980	6154	5373	5386	4982	4276	8500	3797132
	Sum of Total Revenue						317.628	1644	3366	7633	8119	11232	11169	17179	6713	5374	72746.6
	Sum of Net Income						-4587.81	-7778	-11338	-20942	-25199	-18282	-32501	-22246	-30596	-38907	-212377
	Sum of Market Capitalization						0	0	0	75340	415523	188217	124724	34070.6	224052	347870	1.4098e+06
	Sum of Employees								90	132	142	175	194	195	137	202	1267
	Count of Public Firms						1	1	1	1	1	1	1	1	1	1	10
Nuvelo	Sum of R&D Exp					850.707	1811.21	3735.93	9430	19207	18157	29018	46506	50157	33084	39970	251927
	Sum of Total Exp					2328.37	2748.87	5485.01	14284	28702	26258	38333	60783	70368	51532	48839	349661
	Sum of PPE						1023	1639	3947	6902	8427	12465	18988	15142	9955	6048	84536
	Sum of Total Revenue						2127	426	6199	9590	6397	15604	24590	26433	2290	195	93851
	Sum of Net Income					-2262.45	-601.264	4838.94	-6537	-16369	-18547	-22253	-36765	-44978	-50187	-52489	-246150
	Sum of Market Capitalization					0	0	0	122638	67740.8	222411	197322	149058	20097	269020	317456	1.36574e+06
	Sum of Employees								169	195	161	257	224	98	63	80	1247
	Count of Public Firms					1	1	1	1	1	1	1	1	1	1	1	11
Onyx Pharmaceuticals	Sum of R&D Exp				6820	10086	12809	14767	20715	25383	23627	26879	39927	43792	33638	35846	294289
	Sum of Total Exp				8618	12847	16097	18294	25804	30658	28968	34387	47391	49796	45528	50420	368808
	Sum of PPE					4856	4221	4196	4562	3730	3000	3132	3597	2834	285	1623	36036
	Sum of Total Revenue				2737	5616	6945	8302	7799	11314	13324	24180	15846	2715		500	99278
	Sum of Net Income				-5723	-6763	-8427	-8417	-16025	-17659	-14802	-7479	-27572	-45787	-44969	-46756	-250379
	Sum of Market Capitalization				0	0	0	0	284595	180369	589152	774881	429155	56415.2	310653	347380	2.9726e+06
	Sum of Employees						90	109	128	128	120	135	85	89	16	30	930
	Count of Public Firms				1	1	1	1	1	1	1	1	1	1	1	1	12
Orchid Cellmark Inc.	Sum of R&D Exp								46.845	4984.57	11695.8	28881	33550	21006	3215	1632	105011
	Sum of Total Exp								13740.1	15126.2	24058.3	69739	118004	121011	64531	69304	495514
	Sum of PPE									1737	9474	19657	29615	13244	11071	9977	94775
	Sum of Total Revenue								3763	2780.95	1793.01	18381	31215	50425	50627	62499	221484
	Sum of Net Income								-9927.76	-11479.5	-28220.3	-47867	-84678	-80097	-23568	-8812	-294650
	Sum of Market Capitalization								0	0	0	464730	253990	27870	154632	276380	1.1776e+06
	Sum of Employees										220	633	595	492	430	425	2795
	Count of Public Firms								1	1	1	1	1	1	1	1	8
Oscient Pharmaceuticals Corp.	Sum of R&D Exp		2300.65	359.529	225.747	276.024	1478.25	7924.11	22069	31977.4	26699.9	15190.5	24057.8	32435.1	22163.1	25819	212976
	Sum of Total Exp		12910.8	7587.05	9295.17	7697.64	10621.9	19335.7	30921	36269.9	30979.4	33780.1	48977.7	56836.5	4226.68	97228.7	406668
	Sum of PPE		329.502	784.938	523.124	784.414	1720.47	5735.26	10371.5	15103.2	13221.2	13034.5	11893.5	10138.4	3321.2	1457.71	88419
	Sum of Total Revenue		9119.71	5508.34	6450.34	6618.92	11207.1	21256.4	19618.6	19217.1	24018.2	25445.2	35740.5	22986.9	9058.61	6612.91	222859
	Sum of Net Income		-1687.1	-2078.71	-3481.86	-1078.72	585.204	1920.71	-11302.4	-15813.4	-6328.1	-5846.84	-10090.3	-34017	-29788.8	-93271.3	-212279
	Sum of Market Capitalization		15993	15356.2	14649.4	23558	104888	159419	141197	42303	84551.5	559900	155077	36213.6	98532.4	276681	1.72832e+06
	Sum of Employees		49	69	68	83	105	176	211	200	163	176	204	152	54	94	1804
	Count of Public Firms		1	1	1	1	1	1	1	1	1	1	1	1	1	1	14
OSI Pharmaceuticals	Sum of R&D Exp	4743.17	4860.23	8127.47	10659.8	12125.2	13523	13919	16804.8	19877.3	24484.5	39622.1	56038.1	102202	102642	110398	540027
	Sum of Total Exp	8445.88	9739.93	16513.5	20278.9	22785.4	23612.8	21820.9	26417.4	30842.9	36897.6	52264.6	72812.9	261803			604236
	Sum of PPE	2518	4292	5349	6107	6554	5709	11544				11596	26271	46175	44977	35356	206448
	Sum of Total Revenue	5638.29	7823.88	11094.2	16088	16299.5	15865	9718.44	14777.3	19468.3	22652.3	28651.4	26021.9	21816	32369	42800	291084
	Sum of Net Income	-3478.52	-1534.25	-4536.65	-3306.04	-5723.92	-4258.67	-9942.14	-9586.24	-10184.5	-9798.44	-16347.6	-23755.4	-218479	-181357	-260371	-762659
	Sum of Market Capitalization	13806	55224	65825.3	65316	53111.5	87920	196692	232440	62247.8	127479	1913940	1136265	617623	1.26862e+06	2.67886e+06	8.57536e+06
	Sum of Employees												383	429	480	452	1744
	Count of Public Firms	1	1	1	1	1	1	1	1	1	1	1	1	1	1	1	15
Pharmacopeia	Sum of R&D Exp												32529	27868	22029		82426
	Sum of Total Exp												102796	98631	78778	41889	322094
	Sum of PPE													14157	15398	11725	41280
	Sum of Total Revenue												122303	124408	115064	24359	386134
	Sum of Net Income												-14320	-11627	-3497	-17420	-46864
	Sum of Market Capitalization												0	0	0	73759.4	73759.4
	Sum of Employees														713	151	864
	Count of Public Firms												1	1	1	1	4
Pharmagene PLC	Sum of R&D Exp											4857	6695	13696	13931	15007	54186
	Sum of Total Exp											12252	12445	18698	19324	19790	82509
	Sum of PPE											2454	2562	2573	2002	1683	11274
	Sum of Total Revenue											1537	4084	5060	8337	8106	27124
	Sum of Net Income											-9081	-6215	-13440	-9870	-12846	-51452
	Sum of Market Capitalization											86083	69295	26178	74203	32017	287776
	Sum of Employees
	Count of Public Firms											1	1	1	1	1	5
Pharsight	Sum of R&D Exp									2134	4327	5451	8096	6596	3934	2899	33437
	Sum of Total Exp									2110	3397	6026	10707	18542	14903	8774	64459
	Sum of PPE										845	1191	2952	2708	1177	495	9368
	Sum of Total Revenue									736	3891	8859	11948	14249	13968	17730	71381
	Sum of Net Income									-4425	-10047	-9987	-20571	-18952	-11542	-1997	-77521
	Sum of Market Capitalization									0	0	0	73528	36580.1	1714.77	28587	140410
	Sum of Employees											92	143	114	72	78	499
	Count of Public Firms									1	1	1	1	1	1	1	7
Prometic Life Sciences Inc	Sum of R&D Exp								99.367	491.722	843.663	2487.91	4276.43	6501.1	10330.6	10463.5	35494.3
	Sum of Total Exp								2770.49	7130.78			6767.85	10772.7	16762.2	16339.4	60543.4
	Sum of PPE										750	960	1240	2140	2700	4310	12100
	Sum of Total Revenue										2039.39	1464.56	1550.49	1599.93	1009.59	5999.78	13663.7
	Sum of Net Income								-2290.99	-4947.93	-19508.9	-3410.64	-5217.35	-8988.9	-15531.8	-12575.8	-72472.4
	Sum of Market Capitalization								0	0	11770.2	35974.2	120240	104639	145825	129367	547816
	Sum of Employees										50000						50000
	Count of Public Firms								1	1	1	1	1	1	1	1	8
Protein Design Labs, Inc.	Sum of R&D Exp	3008.9	3103.57	7264.46	12329.3	16366.7	20802.7	28794.4	25614	31645	36090	42334	52173	57978	82732	122563	542799
	Sum of Total Exp	3857.7	4432.4	9305.74	22732.2	20425.1	25966.8	34395.6	44130	40330	46087	62409	76888	77071	196338	154369	818738
	Sum of PPE		673	4284	5922	6595	7850	8590	9996	23016	38047	37673	42111	70802	155513	238077	649149
	Sum of Total Revenue	3836.71	4737.55	8384.93	16799.5	15209.1	17613	22599.5	20255	30828	35754	63056	79535	46373	66686	96024	527691
	Sum of Net Income	-20.995	305.153	-920.804	-5932.73	-5216.05	-8353.77	-11796.1	-23875	-9502	-10333	647	2647	-14554	-129814	-53241	-269960
	Sum of Market Capitalization	0	0	150929	337548	240308	356181	574888	733920	429916	1349740	3.78588e+06	2.90277e+06	758022	1.68056e+06	1.98041e+06	1.52811e+07
	Sum of Employees						181	224	217	256	284	307	363	397	549	660	3438
	Count of Public Firms	1	1	1	1	1	1	1	1	1	1	1	1	1	1	1	15
Pyrosequencing AB	Sum of R&D Exp											5.75	11.3				17.05
	Sum of Total Exp											14.316	0				14.316
	Sum of PPE
	Sum of Total Revenue
	Sum of Net Income
	Sum of Market Capitalization											0	0				0
	Sum of Employees
	Count of Public Firms											1	1				2
Renovis, Inc.	Sum of R&D Exp											2318	7536	10944	20449	30733	71980
	Sum of Total Exp											4108	11334	25092	46251	43649	130434
	Sum of PPE												5874	6290	5619	6022	23805
	Sum of Total Revenue												0	0	4500	2625	7125
	Sum of Net Income											-3733	-11359	-25077	-41872	-39941	-121982
	Sum of Market Capitalization											0	0	0	0	351821	351821
	Sum of Employees														75	93	168
	Count of Public Firms											1	1	1	1	1	5
Rigel Pharmaceuticals Inc	Sum of R&D Exp									8305	17112	32034	32313	43350	43363	48523	225000
	Sum of Total Exp									10522	21064	38723	40263	52804	51882	61600	276858
	Sum of PPE									3218	8398	9338	8440	5206	3544	2813	40957
	Sum of Total Revenue									28	8984	13218	15303	15788	11055	4733	69109
	Sum of Net Income									-10604	-12366	-25360	-23805	-37030	-41197	-56255	-206617
	Sum of Market Capitalization									0	0	368010	175435	50272.2	284717	480122	1.35856e+06
	Sum of Employees														126	144	270
	Count of Public Firms									1	1	1	1	1	1	1	7
Sangamo Biosciences, Inc	Sum of R&D Exp								1700	4259	4266	11347	15514	13363	10187	11046	71682
	Sum of Total Exp								2497	5496	6088	15916	33326	35908	14348	15965	129544
	Sum of PPE									436	612	1982	2799	1793	906	318	8846
	Sum of Total Revenue								1152	2038	2182	3433	4885	4343	2579	1315	21927
	Sum of Net Income								-1400	-3285	-3775	-9066	-25249	-29764	-10433	-13818	-96790
	Sum of Market Capitalization								0	0	0	431866	228662	74470.4	136498	151626	1.02312e+06
	Sum of Employees										45	66	90	74	57	54	386
	Count of Public Firms								1	1	1	1	1	1	1	1	8
Seattle Genetics Inc	Sum of R&D Exp									1331.17	2469.19	4947.09	15400.3	19820.2	21390	37002	102360
	Sum of Total Exp									2349.69	4053.72	9957.19	23873.7	26879.4	28333	44369	139816
	Sum of PPE										352.255	894.304	6350.45	6236.27	5500	9463	28796.3
	Sum of Total Revenue										1000	98.632	274.148	1683.67	5070	6701	14827.4
	Sum of Net Income									-2106.48	-2817.68	-7838.37	-20693	-23160.5	-22086	-35439	-114141
	Sum of Market Capitalization									0	0	0	167141	95148.3	274826	274156	811271
	Sum of Employees											46	69	97	108	134	454
	Count of Public Firms									1	1	1	1	1	1	1	7
Senomyx Inc.	Sum of R&D Exp												16263	17635	16802	16907	67607
	Sum of Total Exp												22833	22487	27188	28496	101004
	Sum of PPE													3590	2125	1742	7457
	Sum of Total Revenue													7327	9537	8347	25211
	Sum of Net Income												-20229	-14821	-17453	-19714	-72217
	Sum of Market Capitalization												0	0	0	209567	209567
	Sum of Employees														73	74	147
	Count of Public Firms												1	1	1	1	4
Sequenom Inc	Sum of R&D Exp							3136.2	3531.56	6187.57	10291.2	19163.4	29327.1	33451	25425	18604	149117
	Sum of Total Exp							4168.21	5392.19	10406	22906.4	47240.7	100068	123335	69260	58598	441375
	Sum of PPE									3942	6294	8118	25099	15926	9838	6722	75939
	Sum of Total Revenue											10037.9	30735.1	30885	30252	22449	124359
	Sum of Net Income							-3477.18	-5116.82	-10270.6	-21770.3	-32885.9	-62632.2	-205694	-36681	-34625	-413153
	Sum of Market Capitalization							0	0	0	0	342188	398706	70911	126608	58173.1	996586
	Sum of Employees									103	116	198	272	216	207	148	1260
	Count of Public Firms							1	1	1	1	1	1	1	1	1	9
Sirna Therapeutics Inc	Sum of R&D Exp					9212.39	12204.2	14188.8	15169.7	16941.7	15394.6	21721.1	56689	28659.3	23460	21137	234778
	Sum of Total Exp					10837.4	14155	16977.1	17900.2	19458.2	17526.9	25444.2	61201.2	34164.4	33809	30552	282026
	Sum of PPE					2438.48	4517.4	4410.37	4957.16	4222.19	3803.91	3566.37	4588.31	4523.81	3402	2507	42937
	Sum of Total Revenue						1674.88	1709.5	2778.11	9622.43	7664.4	15545.3	8307.88	5147.71	4175	1547	58172.2
	Sum of Net Income					-9250.44	-12480.1	-15267.6	-15122.1	-10917.6	-10660.6	-15881.6	-59838.2	-34706.3	-29841	-28857	-242822
	Sum of Market Capitalization					0	0	76428	68880	40208.4	118251	232681	91445.7	4868.64	164798	131149	928710
	Sum of Employees						75	72	91	65	84	113	130	81	71	77	859
	Count of Public Firms					1	1	1	1	1	1	1	1	1	1	1	11
Solexa Inc	Sum of R&D Exp					7715	11036	12254	14226	13166	15510	19761	24660	20813	12178	9372	160691
	Sum of Total Exp					10225	12892	15715	16156	15307	20513	29583	36281	31113	23605	22614	234004
	Sum of PPE						3197	3879	3769	9637	12878	15819	18226	15570	10987	7597	101559
	Sum of Total Revenue					4699	680	9749	4582	7005	12875	12624	19254	17406	18101	7093	114068
	Sum of Net Income					-5020	-11468	-5391	-10821	-4347	-6664	-13301	-16730	-15531	-8760	-15548	-113581
	Sum of Market Capitalization					0	0	0	0	0	0	0	0	0	0	0	0
	Sum of Employees
	Count of Public Firms					1	1	1	1	1	1	1	1	1	1	1	11
Stratagene	Sum of R&D Exp												9909	10710.2	10454.6	10754.3	41828.1
	Sum of Total Exp												26500	60578.6	59872.7	74677.4	221629
	Sum of PPE													11186	10321	12112	33618.9
	Sum of Total Revenue												59955	64512	69703	84813	278983
	Sum of Net Income												731	504.599	3252.14	7437.43	11925.2
	Sum of Market Capitalization												0	0	0	170725	170725
	Sum of Employees															467	467
	Count of Public Firms												1	1	1	1	4
Targeted Genetics Corp	Sum of R&D Exp		1084.28	1476.57	4261.15	6763.55	8194.91	11502.6	13043.3	13327	14291.1	19311.8	31546	29389	17197	17288	188676
	Sum of Total Exp		1383.15	1943.01	5477.59	8848.17	10764.7	28038	16166.3	16637.8	21084.5	54734.3	47484	42074	27877	24822	307335
	Sum of PPE			415.891	4917.22	5038.81	4959.5	4991.02	3927.53	3299.25	4021.47	6206.28	8308	5520	3423	2495	57523
	Sum of Total Revenue					448.822	842.46	2254.18	1978.48	7950.73	6847.99	11402.7	18880	19333	14073	9652	93663.4
	Sum of Net Income		-1383.15	-1394.46	-5065.51	-8399.34	-9922.28	-26038	-14187.8	-8687.05	-26655.1	-47655.7	-27170	-23767	-14833	-14257	-229415
	Sum of Market Capitalization		0	0	0	47034.8	69221.5	90612	52952.8	40154.1	134035	285054	119581	20226.4	144991	132720	1.13658e+06
	Sum of Employees				57	70	77	88	90	64	92	132	173	125	90	90	1148
	Count of Public Firms		1	1	1	1	1	1	1	1	1	1	1	1	1	1	14
Third Wave Technologies Inc	Sum of R&D Exp									3669.43	4314.77	7336.69	15994.5	13933.9	12035.4	11636.6	68921.3
	Sum of Total Exp									9960.85	12854.6	37868.5	72645.4	72712.4	44096.7	48890.9	299029
	Sum of PPE										4045	17246	27581	10923	8527	5971	74293
	Sum of Total Revenue									4381.87	2574.37	11417.4	34091.7	32355	36319.9	46493	167633
	Sum of Net Income									-5431.52	-9714.38	-25574.1	-36792.2	-40863.7	-8116.24	-1942.41	-128435
	Sum of Market Capitalization									0	0	0	289399	106416	182096	353486	931397
	Sum of Employees											247	294	168	156	140	1005
	Count of Public Firms									1	1	1	1	1	1	1	7
Tm Biosciences Corporation	Sum of R&D Exp			0	422.145	552.402	502.352	587.258	851.045	1971.18	896.43	890.203	1095.04	1489.83	2308.45	2798.02	14364.4
	Sum of Total Exp			0	1077.59	1829.63	1541.06	1097.35	1713.76	4195.87	2368.54	2088.65	2537.81	3468.86	6247.79	10850.3	39017.2
	Sum of PPE			0								303.44	546.27	892.39	1713.19	2855.32	6310.61
	Sum of Total Revenue			0	178.203	39.844	47.594	290.666	25.923	139.027	116.063	57.668	612.791	16.259	884.29	2822.83	5231.16
	Sum of Net Income			0	-710.239	-1789.79	-1493.46	-806.684	-1687.84	-4056.84	-2252.48	-1856.7	-1809.13	-3479.79	-5975.36	-8664.59	-34582.9
	Sum of Market Capitalization			0	0	0	0	0	0	0	0	5930.61	4834.08	6366.08	9598.12	66013.9	92742.8
	Sum of Employees			0													0
	Count of Public Firms			1	1	1	1	1	1	1	1	1	1	1	1	1	13
Transgenomic Inc	Sum of R&D Exp								2047.06	3159.38	6296.86	7652	9372	12201	9305	6685	56718.3
	Sum of Total Exp								8459.03	11319.5	17828.5	21776	31008	39682	32139	38253	200465
	Sum of PPE									1410.82	2581.14	4591	8185	15652	18704	13525	64649
	Sum of Total Revenue								11576.7	18935.4	23035	25883	38467	37554	33866	33789	223106
	Sum of Net Income								-2409.54	-1576.39	-9826.89	-8661	-7401	-21365	-22958	-34372	-108570
	Sum of Market Capitalization								0	0	0	222716	259666	52431.8	55802.5	33730.7	624346
	Sum of Employees											188	308	326	244	178	1244
	Count of Public Firms								1	1	1	1	1	1	1	1	8
Tripos	Sum of R&D Exp		2871.35	2530.79	2958.05	3409.39	3559.32	3387.5	4359.34	6262.66	8450	9988	10190	12336	12917	9294	92513.4
	Sum of Total Exp		8794.25	9608.68	11671.7	12876.3	17124.1	16491.5	16815.2	20181.8	23692	25667	30443	35502	33353	29625	291845
	Sum of PPE				1881	1644	1191	1164	5995	11076	13899	12826	13312	18083	19797	30672	131540
	Sum of Total Revenue				17977	19602	21098	28786	30188	25572	27249	29024	49083	51071	54148	64779	418577
	Sum of Net Income		-1425.38	-1069.15	444.326	351.72	-1695.72	1952.22	2579.86	70.62	-2289	-2054	5888	938	2100	232	6023.49
	Sum of Market Capitalization		0	0	0	13587.4	24480	35421.1	46438.1	24879.7	38111	77661.4	144969	65156.4	60517.7	49883.5	581105
	Sum of Employees				113	125	136	122	147	187	206	224	267	337	358	332	2554
	Count of Public Firms		1	1	1	1	1	1	1	1	1	1	1	1	1	1	14
Valentis Inc	Sum of R&D Exp						4691	6487	8598	13611	17806	27332	30177	23738	9965	10054	152459
	Sum of Total Exp						6502	8656	11015	18672	50458	54017	44141	38317	19656	13966	265400
	Sum of PPE							4091	4733	6151	11897	9328	6537	3526	1511	79	47853
	Sum of Total Revenue									8083	4129	5589	4646	3837	3958	7478	37720
	Sum of Net Income						-5429	-6901	-4947	-8378	-44680	-47655	-38199	-33090	-14860	-6484	-210623
	Sum of Market Capitalization						0	0	0	0	84169	344706	185793	49325.4	21724	90459.1	776176
	Sum of Employees								63	79	109	113	115	58	19	22	578
	Count of Public Firms						1	1	1	1	1	1	1	1	1	1	10
Xenogen Corp	Sum of R&D Exp												15009	14125	11920	12514	53568
	Sum of Total Exp												39225	34832	27315	32260	133632
	Sum of PPE													8454	4966	3184	16604
	Sum of Total Revenue												13244	16014	20063	30883	80204
	Sum of Net Income												-34697	-62552	-20547	-21777	-139573
	Sum of Market Capitalization												0	0	0	103390	103390
	Sum of Employees														138	157	295
	Count of Public Firms												1	1	1	1	4
Zymogenetics	Sum of R&D Exp									49885.6	48415	49336.6	48051.5	66469.3	67860	94287	424305
	Sum of Total Exp									59224.7	57965	61405.9	62033.7	90582.3	86361	122589	540162
	Sum of PPE										46660.4	46416.1	49128.1	17252.9	62341	71960	293758
	Sum of Total Revenue									66744.4	69675.3	32464.2	17828.1	52775.4	25957	35694	301138
	Sum of Net Income									5718.2	9422.36	-30377.1	-36879.3	-30416.1	-59571	-88756	-230859
	Sum of Market Capitalization									0	0	0	0	453568	813657	1324202	2.59143e+06
	Sum of Employees												309	364	360	410	1443
	Count of Public Firms									1	1	1	1	1	1	1	7
Total Sum of R&D Exp		8544.45	89021.4	109786	193845	276205	346175	461882	6.74424e+06	1.03661e+06	1.36862e+06	2.20436e+06	2.93753e+06	3.42619e+06	3.132e+06	3.19524e+06	2.55302e+07
Total Sum of Total Exp		14379.1	50499.4	96836.5	203637	280617	362804	542845	944646	1.37666e+06	2.29156e+06	3.64065e+06	5.13022e+06	6.44629e+06	5.88431e+06	6.08492e+06	3.33509e+07
Total Sum of PPE		2666.79	166584	190703	219607	229203	255452	1.62287e+06	2.84328e+06	644518	838646	1.362e+06	1.9651e+06	2.46337e+06	2.61165e+06	2.62652e+06	1.80422e+07
Total Sum of Total Revenue		10635.7	903638	973299	1.12562e+06	1.19752e+06	1.25815e+06	1.50777e+06	1.76476e+06	2.3155e+06	2.39761e+06	3.5121e+06	4.57758e+06	5.18631e+06	5.73454e+06	6.30311e+06	3.87681e+07
Total Sum of Net Income		-4414.29	-29740.3	21691.4	-150366	-73122.2	-99485.8	-166578	-306061	-446617	-915155	-1.68947e+06	-2.21924e+06	-3.52553e+06	-2.78461e+06	-2.54521e+06	-1.49339e+07
Total Sum of Market Capitalization		28573.3	1.11982e+06	1.47012e+06	2.64546e+06	2.10698e+06	3.55021e+06	6.57379e+06	9.86255e+06	8.81644e+06	3.55725e+07	8.41629e+07	4.741e+07	2.0618e+07	3.49375e+07	4.00105e+07	2.98885e+08
Total Sum of Employees			49	69	342	612	1709	8001	9252	12050	61292	48719	70090	24660	24611	25595	287051
Total Count of Public Firms		3	12	16	22	27	32	37	57	67	71	79	87	90	89	88	777

## Sheet: All Patents&Taxonomy
Name	Country Code	Total Patents	DNA Patents	Genomic Intensity (DNA/Total)	Genomic Intensity >25%	Genomic Intensity >50%	AGRIVET	DATABSE	DNASEQN	DNATEST	DRUGDEV	GENEFNL	GENEMAP	GENEPOP	GENETFR	GENEXPR	IDNTFCN	INFRMTX	INSTRMT	LEGLSVC	PHRMGEN	STANDRD	SUPPLYR	TRSTFND	Year	R&D Exp	Total Exp	PPE	Total Revenue	Net Income	Yr End Shares Out	Yr End Mkt Value	Calc Market Cap	Market Capitalization	Mrkt Cap	Employees	Year2
Abgenix, Inc.	US	22	18	0.818182	1	1	0	0	0	0	1	0	0	0	0	0	0	0	0	0	0	0	0	0	1995	11879	14482		6200	-8282			0	0			1995
Acadia Pharmaceuticals Inc.	US	9	2	0.222222	0	0	0	0	0	0	1	0	0	0	0	0	0	0	0	0	0	0	0	0	2001	13090.5	18933.2		3713.8	-14405.7	1444		0	0			2001
Affymetrix, Inc.	US	289	247	0.854671	1	1	0	0	0	0	0	0	0	0	0	0	0	0	1	0	0	0	1	0	1993	6566	7143			-5592			0	0			1993
Applera	US	380	182	0.478947	1	0	0	0	0	1	1	0	0	0	1	0	0	1	1	0	0	0	1	0	1991	65918	0	157979	874357	-15563			0	897382			1991
Ariad Pharmaceuticals, Inc.	US	22	6	0.272727	1	0	0	0	0	0	1	0	0	0	0	0	0	0	0	0	0	0	0	0	1992	5315.54	7136.1	8519.1	1218.15	-5917.96	12777		0	0			1992
Array BioPharma	US	7	0	0	0	0	0	0	0	0	1	0	0	0	0	0	0	0	0	0	0	0	0	0	1998		62.359			-49.304	2913		0	0			1998
AVI BioPharma	US	15	10	0.666667	1	1	0	0	0	0	1	0	0	0	0	0	0	0	0	0	0	0	0	0	1995	2097.8	2707.52	944.757	83	-2556.89	5817		0	0			1995
Biacore AB	SE	23	7	0.304348	1	0	0	0	0	0	0	0	0	0	0	0	0	0	1	0	0	0	0	0	1993	5789		9823		-5023			0	0			1993
Biotage AB	US	15	1	0.0666667	0	0	0	0	0	0	0	0	0	0	0	0	0	0	1	0	0	0	0	0	2000	6100	16300	3800	5000	-8500	31000	10.59	328290	328290			2000
Bruker Biosciences	US	1	0	0	0	0	0	0	0	0	0	0	0	0	0	0	0	0	1	0	0	0	1	0	2000	20033	142500	25528	76602	2200	55	23.5625	1295.94	1295.94		500	2000
Caliper Life Sciences Corporation	US	206	43	0.208738	0	0	0	0	0	0	0	0	0	0	0	0	0	1	0	0	0	0	1	0	1996	2734	4952		132	-4710	2304		0	0			1996
Cepheid	US	27	10	0.37037	1	0	0	0	0	0	0	0	0	0	0	0	0	0	1	0	0	0	0	0	1997	2220.69	2803.39		1445.29	-1274.16			0	0			1997
ChemGenex Pharmaceuticals Limited	AU	2	0	0	0	0	0	0	0	0	1	0	0	0	0	1	0	1	0	0	0	0	0	0	1996	0	103	130	0	6951	0	0	0	79734	79734	0	1996
Chondrogene, Inc	CA	0	0	#DIV/0!	0	0	0	0	0	0	1	0	0	0	0	0	0	0	0	0	0	0	0	0	2002	1085.31	1000	667.975	152.077	-870.614	23337		0	0	0		2002
Ciphergen Biosystems	US	24	3	0.125	0	0	0	0	0	0	0	0	0	0	0	0	0	0	1	0	0	0	1	0	1997	3249	6060		1283	-6005	3744		0	0			1997
Commonwealth Biotechnologies, Inc.	US	4	1	0.25	0	0	0	0	0	1	0	0	0	0	0	1	0	0	0	0	0	0	0	0	1995	70	370.7	100.749		-11.89	71		0	0			1995
Compugen	IL	6	4	0.666667	1	1	0	0	0	1	1	0	0	0	0	0	0	1	0	0	0	0	0	0	1998	3567	6306		4531	-3082	5981		0	0			1998
CuraGen Corporation	US	75	48	0.64	1	1	0	0	0	0	1	0	0	0	0	0	0	0	0	0	1	0	0	0	1995	344.217	2428.19		1581.17	-1088.61			0	0			1995
Cytomyx Holdings plc	GB	0	0	#DIV/0!	0	0	0	0	0	0	0	0	0	0	0	0	0	0	0	0	0	0	1	0	2001		1300	800	900	-400			0	9957	9957		2001
Cytrx	US	17	2	0.117647	0	0	0	0	0	0	1	0	0	0	0	0	0	0	0	0	0	0	0	0	1990	792.373	2075.48	148.789	1160.7	-914.779	4718	3.13	14767.3	14767.3			1990
deCODE Genetics	IS	12	7	0.583333	1	1	0	0	0	0	1	0	0	0	0	0	0	0	0	0	0	0	0	0	1997	6080096	8047.78			-8056.24			0	0			1997
Deltagen	US	18	15	0.833333	1	1	0	1	0	0	1	1	0	0	0	0	0	0	1	0	0	0	1	0	1997	879	1295			-1255			0	0			1997
Digene Inc.	US	17	14	0.823529	1	1	0	0	0	1	0	0	0	0	0	0	0	0	0	0	0	0	0	0	1993	1047.29			4764.89	-1916.63			0	0			1993
Discovery Partners International	US	16	8	0.5	1	0	0	0	0	0	0	0	0	0	0	1	0	0	1	0	0	0	1	0	1997	4143.19	6671.1		3149.48	-4822.02	957		0	0			1997
Diversa Corporation	US	98	82	0.836735	1	1	1	0	0	0	1	0	0	0	0	1	0	0	0	0	0	0	0	0	1998	10665	15201	2622	1347	-13510	1856		0	0			1998
DNAPrint Genomics	US	0	0	#DIV/0!	0	0	0	0	0	1	0	0	0	0	0	0	0	0	0	0	1	0	1	0	2001	1873	687	815	14	-2594	429287		0	0			2001
Ecopia Biosciences, Inc	CA	1	0	0	0	0	0	0	0	0	1	0	0	0	0	0	0	0	0	0	0	0	0	0	2000	1274.05	1394.39	1180.62	388.494	-1005.89	41191	3.74	154054	154054		27000	2000
Epoch Biosciences	US	39	12	0.307692	1	0	0	0	0	0	0	0	0	0	0	0	0	0	1	0	0	0	0	0	1991	2339.24	3934.18		1032.44	-3931.17			0	0			1991
Eurogentec S.A.	BE	6	0	0	0	0	0	0	0	1	0	0	0	0	0	1	0	0	0	0	0	0	0	0	2000	0	17795	2213.44	19253	0	0	0	0	0	0	0	2000
EXACT Sciences Corporation	US	19	17	0.894737	1	1	0	0	0	1	0	0	0	0	0	0	0	0	0	0	0	0	0	0	1997	1221.5				-1883.07	873		0	0			1997
Exelixis Pharmaceuticals, Inc.	US	3	2	0.666667	1	1	0	0	0	0	1	0	0	0	0	1	0	1	0	0	1	0	0	0	1997	8223	11966			-11496	1487		0	0			1997
Galapagos Genomics NV	BE	5	4	0.8	1	1	0	0	0	0	1	0	0	0	0	0	0	0	0	0	0	0	1	0	2002	1100	9300		5400	-4100	5900		0	0	0	91	2002
Genaera	US	49	9	0.183673	0	0	0	0	0	0	1	0	0	0	0	0	0	0	0	0	0	0	0	0	1991	3652.7		2287	243.549	-4671.58	408		0	0			1991
Gene Logic, Inc.	US	11	9	0.818182	1	1	0	1	0	0	0	0	0	0	0	1	0	1	1	0	0	0	0	0	1994	44.438	90.404			-90.404			0	0			1994
GeneLink Inc	US	0	0	#DIV/0!	0	0	0	0	0	1	0	0	1	0	0	0	0	0	0	0	1	0	0	0	2002		1112.32	70.881	63.415	-1470.26	18927	0.24	4542.48	4542.48			2002
Genescan Europe AG	DE	0	0	#DIV/0!	0	0	1	0	0	1	0	0	0	0	0	0	0	0	0	0	0	0	0	0	1997		2311	281	1719	-526		0	0	0		0	1997
Genetic Technologies Ltd.	AU	1	1	1	1	1	1	0	0	1	0	0	1	0	0	0	1	0	0	0	0	0	0	0	1991	0	0		896.559	-1319.48	155178		0	0			1991
Genetix	GB	6	2	0.333333	1	0	0	0	0	0	0	0	0	0	0	0	0	0	1	0	0	0	1	0	2000		8000	3000	10700	1900		367.62	0	278119	278119	59	2000
GenoMed Inc.	US	1	0	0	0	0	0	0	0	1	1	0	0	0	0	0	0	0	0	0	0	0	0	0	2001	333	178	2		-517	116310		0	0			2001
Genomic Health Inc.	US	0	0	#DIV/0!	0	0	0	0	0	1	0	0	0	0	0	0	0	0	0	0	0	0	0	0	2002	7053	11560			-11068	1390		0	0			2002
Genomics One Corporation	CA	2	2	1	1	1	0	0	0	0	0	0	0	0	0	0	0	0	0	0	0	0	1	0	1999				14.97				0	0	0		1999
Gen-Probe	US	205	180	0.878049	1	1	0	0	0	1	0	0	0	0	0	0	0	0	1	0	0	0	0	0	1999	47758	107145		117522	6711	47600		0	0			1999
GPC Biotech AG (Genome Pharmaceuticals)	DE	31	9	0.290323	1	0	0	0	0	0	1	0	0	0	0	0	0	0	0	0	0	0	0	0	1999	5280	6802	2051	4264	-3305	2147		0	0			1999
Harvard Bioscience	US	0	0	#DIV/0!	0	0	0	0	0	0	0	0	0	0	0	0	0	0	1	0	0	0	1	0	1997	206.497	0		11464.2	1107.21			0	0			1997
Human Genome Sciences, Inc	US	461	390	0.845987	1	1	0	0	0	0	1	0	0	0	0	0	0	0	0	0	1	0	0	0	1992	3730	4271	1839		-4392	1532		0	0			1992
Illumina Inc	US	14	10	0.714286	1	1	0	0	0	0	0	0	1	0	0	1	0	0	1	0	1	0	1	0	1998	770.901	1194.17	1		-1145.62	3456		0	0			1998
Incyte Corporation	US	779	561	0.720154	1	1	0	1	0	0	1	0	0	0	0	0	0	1	0	0	0	0	0	0	1991	751	1843	525	336	-1454	2000		0	0			1991
Inex Pharmaceuticals	CA	24	14	0.583333	1	1	0	0	0	0	1	0	0	0	0	0	0	0	0	0	0	0	0	0	1994	1080.23	1512.97	456.236	307.29	-1205.68	4502		0	0			1994
Insightful, Inc.	US	3	0	0	0	0	0	0	0	0	0	0	0	0	0	0	0	1	0	0	0	0	0	0	1991	1214.44	4925.89	349.901		404.347			0	0			1991
Invitrogen, Inc	US	195	139	0.712821	1	1	0	0	0	0	0	0	0	0	0	0	0	1	0	0	0	0	1	0	1996	2659	10775		19121	1744	8414		0	0			1996
Keryx Biopharmaceuticals Inc.	US	0	0	#DIV/0!	0	0	0	0	0	0	1	0	0	0	0	0	0	0	0	0	0	0	0	0	1997	568.859	1094.4	83.37		-881.718			0	0			1997
Large Scale Biology Corp.	US	55	24	0.436364	1	0	0	0	0	0	1	0	0	0	1	0	0	0	0	0	0	0	0	0	1997	5872	10970		2108	-6569	1888		0	0			1997
Lexicon Genetics Incorporated	US	93	79	0.849462	1	1	0	0	0	0	1	1	0	0	0	0	0	0	0	0	0	0	0	0	1997	4970.49	6443.45		967.742	-5401.57	24423		0	0			1997
LION Bioscience AG	DE	19	0	0	0	0	0	0	0	0	0	0	0	0	0	0	0	1	0	0	0	0	1	0	1998	1403	2446	2128	927	-1547	600		0	0		132	1998
Maxygen, Inc.	US	90	84	0.933333	1	1	0	0	0	0	1	0	0	0	0	0	0	0	0	0	0	0	0	0	1997	3074	4535	419	341	-4033	7660		0	0			1997
Medigene AG	DE	17	11	0.647059	1	1	0	0	0	0	1	0	0	0	0	0	0	0	0	0	1	0	0	0	1999	7845	9619			-3745	6728		0	0			1999
Millennium Pharmaceuticals	US	457	302	0.660832	1	1	0	0	0	0	1	0	0	0	0	0	0	0	0	0	0	0	0	0	1993	2859.07	4388.7			-4287.62			0	0			1993
Molecular Devices Corporation	US	57	4	0.0701754	0	0	0	0	0	0	0	0	0	0	0	0	0	0	1	0	0	0	1	0	1992	2246	8448		16059	-658			0	0			1992
Monogram Biosciences Inc.	US	64	7	0.109375	0	0	0	0	0	1	0	0	0	0	0	0	0	0	0	0	0	0	0	0	1997	2458	3316			-3137	4836		0	0			1997
Morphosys AG	DE	10	10	1	1	1	0	0	0	0	1	0	0	0	0	0	0	0	0	0	0	0	0	0	1997	2617	3530	647	2780	-593			0	0			1997
MWG Biotech AG	DE	6	1	0.166667	0	0	0	0	0	0	0	0	0	0	0	0	0	0	1	0	0	0	0	0	1997				16964	-199			0	0			1997
Myriad Genetics	US	57	42	0.736842	1	1	0	0	0	0	1	1	0	0	0	0	0	0	0	0	1	0	0	0	1993	788.54	1116.88			-444.58			0	0			1993
Nanogen, Inc.	US	68	36	0.529412	1	1	0	0	0	1	0	0	0	0	0	0	0	0	1	0	0	0	0	0	1995	3356.17	5001.69		317.628	-4587.81			0	0			1995
Nuvelo	US	28	19	0.678571	1	1	0	0	0	0	1	0	0	0	0	0	0	0	0	0	0	0	0	0	1994	850.707	2328.37			-2262.45			0	0			1994
Onyx Pharmaceuticals	US	45	37	0.822222	1	1	0	0	0	0	1	0	0	0	0	0	0	0	0	0	0	0	0	0	1993	6820	8618		2737	-5723			0	0			1993
Orchid Cellmark Inc.	US	26	14	0.538462	1	1	0	0	0	1	0	0	1	0	0	0	0	0	0	0	1	0	0	0	1997	46.845	13740.1		3763	-9927.76	120		0	0			1997
Oscient Pharmaceuticals Corp.	US	33	24	0.727273	1	1	0	0	0	0	1	0	0	0	0	0	0	0	0	0	0	0	0	0	1991	2300.65	12910.8	329.502	9119.71	-1687.1	10662	1.5	15993	15993	0	49	1991
OSI Pharmaceuticals	US	34	10	0.294118	1	0	0	0	0	0	1	0	0	0	0	0	0	0	0	0	0	0	0	0	1990	4743.17	8445.88	2518	5638.29	-3478.52	9204	1.5	13806	13806	0		1990
Pharmacopeia	US	98	8	0.0816327	0	0	0	0	0	0	1	0	0	0	0	0	0	0	0	0	0	0	0	0	2001	32529	102796		122303	-14320	23843		0	0			2001
Pharmagene PLC	GB	3	1	0.333333	1	0	0	0	0	0	1	0	0	0	0	0	0	0	0	0	0	0	0	0	2000	4857	12252	2454	1537	-9081	50815		0	86083	86083		2000
Pharsight	US	4	0	0	0	0	0	0	0	0	1	0	0	0	0	0	0	1	0	0	0	0	1	0	1998	2134	2110		736	-4425	3041		0	0			1998
Prometic Life Sciences Inc	CA	0	0	#DIV/0!	0	0	0	0	0	0	1	0	0	0	0	0	0	0	0	0	0	0	0	0	1997	99.367	2770.49			-2290.99	22260		0	0			1997
Protein Design Labs, Inc.	US	29	13	0.448276	1	0	0	0	0	0	1	0	0	0	0	0	0	0	0	0	0	0	0	0	1990	3008.9	3857.7		3836.71	-20.995	12643		0	0	0		1990
Pyrosequencing AB	DK	3	3	1	1	1	0	0	1	0	0	0	0	0	0	0	0	0	0	0	0	0	0	0	2000	5.75	14.316						0	0			2000
Renovis, Inc.	US	3	0	0	0	0	0	0	0	0	1	0	0	0	0	0	0	0	0	0	0	0	0	0	2000	2318	4108			-3733	718		0	0			2000
Rigel Pharmaceuticals Inc	US	58	46	0.793103	1	1	0	0	0	0	1	0	0	0	0	0	0	0	0	0	0	0	0	0	1998	8305	10522	3218	28	-10604	297		0	0			1998
Sangamo Biosciences, Inc	US	22	22	1	1	1	0	0	0	0	1	0	0	0	0	1	0	0	0	0	0	0	0	0	1997	1700	2497		1152	-1400	5876		0	0			1997
Seattle Genetics Inc	US	4	1	0.25	0	0	0	0	0	0	1	0	0	0	0	0	0	0	0	0	0	0	0	0	1998	1331.17	2349.69			-2106.48	3686		0	0			1998
Senomyx Inc.	US	2	1	0.5	1	0	0	0	0	0	0	1	0	0	0	0	0	0	0	0	0	0	0	0	2001	16263	22833			-20229	1769		0	0			2001
Sequenom Inc	US	57	43	0.754386	1	1	0	0	0	0	0	0	1	0	0	1	0	0	0	0	0	0	0	0	1996	3136.2	4168.21			-3477.18	292		0	0			1996
Sirna Therapeutics Inc	US			#DIV/0!	0	0	0	0	0	0	1	0	0	0	0	1	0	0	0	0	0	0	0	0	1994	9212.39	10837.4	2438.48		-9250.44	164		0	0			1994
Solexa Inc	US	58	51	0.87931	1	1	0	0	1	0	0	0	0	0	0	1	0	0	1	0	0	0	0	0	1994	7715	10225		4699	-5020			0	0			1994
Stratagene	US			#DIV/0!	0	0	0	0	0	1	0	0	0	0	0	0	0	0	0	0	0	1	1	0	2001	9909	26500		59955	731			0	0			2001
Targeted Genetics Corp	US	19	15	0.789474	1	1	0	0	0	0	1	0	0	0	1	0	0	0	0	0	0	0	0	0	1991	1084.28	1383.15			-1383.15			0	0			1991
Third Wave Technologies Inc	US	37	36	0.972973	1	1	0	0	0	0	0	0	0	0	0	1	0	0	1	0	1	0	0	0	1998	3669.43	9960.85		4381.87	-5431.52	13610		0	0			1998
Tm Biosciences Corporation	CA	0	0	#DIV/0!	0	0	0	0	0	1	0	0	0	0	0	0	0	0	0	0	1	0	0	0	1993	422.145	1077.59		178.203	-710.239	2834		0	0			1993
Transgenomic Inc	US	59	36	0.610169	1	1	0	0	0	0	0	0	0	0	0	0	0	0	1	0	0	0	1	0	1997	2047.06	8459.03		11576.7	-2409.54			0	0			1997
Tripos	US	8	0	0	0	0	0	0	0	0	0	0	0	0	0	0	0	1	0	0	0	0	0	0	1991	2871.35	8794.25			-1425.38			0	0			1991
Valentis Inc	US	14	14	1	1	1	0	0	0	0	1	0	0	0	0	0	0	0	0	0	0	0	0	0	1995	4691	6502			-5429			0	0			1995
Xenogen Corp	US	15	5	0.333333	1	0	0	0	0	1	0	0	0	0	0	0	0	0	1	0	0	0	0	0	2001	15009	39225		13244	-34697	545		0	0			2001
Zymogenetics	US	345	151	0.437681	1	0	0	0	0	0	1	0	0	0	0	0	0	0	0	0	0	0	0	0	1998	49885.6	59224.7		66744.4	5718.2	8455		0	0			1998

## Sheet: R&D intensity
Country Code	(All)
Pub/Prvt	Public
Name	Data	2004	2004 R&D/Total	R&D intensity >50%	2004 Employ	SB <500	Top 15 Firm
Abgenix, Inc.	Sum of R&D Exp	124758	0.613387	1	523	0	1
	Sum of Total Exp	203392
	Sum of PPE	223004
	Sum of Total Revenue	17765
	Sum of Net Income	-187478
	Sum of Market Capitalization	921770
	Sum of Employees	523
	Count of Public Firms	1
Acadia Pharmaceuticals Inc.	Sum of R&D Exp	23454	0.763984	1	NULL	NULL	0
	Sum of Total Exp	30699.6
	Sum of PPE	2546.9
	Sum of Total Revenue	4604.3
	Sum of Net Income	-25917.1
	Sum of Market Capitalization	114569
	Sum of Employees
	Count of Public Firms	1
Affymetrix, Inc.	Sum of R&D Exp	73405	0.256443	0	907	0	1
	Sum of Total Exp	286243
	Sum of PPE	64179
	Sum of Total Revenue	345962
	Sum of Net Income	47608
	Sum of Market Capitalization	2.25104e+06
	Sum of Employees	907
	Count of Public Firms	1
Applera	Sum of R&D Exp	377061	NULL	NULL	5360	0	1
	Sum of Total Exp	0
	Sum of PPE	446027
	Sum of Total Revenue	1825193
	Sum of Net Income	125581
	Sum of Market Capitalization	5097434
	Sum of Employees	5360
	Count of Public Firms	1
Ariad Pharmaceuticals, Inc.	Sum of R&D Exp	27711	0.745862	1	72	1	0
	Sum of Total Exp	37153
	Sum of PPE	3236
	Sum of Total Revenue
	Sum of Net Income	-35573
	Sum of Market Capitalization	391479
	Sum of Employees	72
	Count of Public Firms	1
Array BioPharma	Sum of R&D Exp		NULL	NULL	250	1	0
	Sum of Total Exp	60715.9
	Sum of PPE	33811
	Sum of Total Revenue	34831
	Sum of Net Income	-25504
	Sum of Market Capitalization	229532
	Sum of Employees	250
	Count of Public Firms	1
AVI BioPharma	Sum of R&D Exp	20738.7	0.770253	1	112	1	0
	Sum of Total Exp
	Sum of PPE	6313.64
	Sum of Total Revenue	430
	Sum of Net Income	-24777.7
	Sum of Market Capitalization	84936.1
	Sum of Employees	112
	Count of Public Firms	1
Biacore AB	Sum of R&D Exp	15599	0.368806	0	NULL	NULL	0
	Sum of Total Exp	42296
	Sum of PPE	14012
	Sum of Total Revenue	66390
	Sum of Net Income	-547
	Sum of Market Capitalization	191685
	Sum of Employees
	Count of Public Firms	1
Biotage AB	Sum of R&D Exp	10400	0.178388	0	NULL	NULL	0
	Sum of Total Exp	58300
	Sum of PPE	13400
	Sum of Total Revenue	49900
	Sum of Net Income	-10200
	Sum of Market Capitalization	80332
	Sum of Employees
	Count of Public Firms	1
Bruker Biosciences	Sum of R&D Exp	43219	0.15138	0	1270	0	0
	Sum of Total Exp	285500
	Sum of PPE	84990
	Sum of Total Revenue	284416
	Sum of Net Income	-7800
	Sum of Market Capitalization	358.67
	Sum of Employees	1270
	Count of Public Firms	1
Caliper Life Sciences Corporation	Sum of R&D Exp	22728	0.202161	0	414	1	0
	Sum of Total Exp	112425
	Sum of PPE	6186
	Sum of Total Revenue	80127
	Sum of Net Income	-31556
	Sum of Market Capitalization	228611
	Sum of Employees	414
	Count of Public Firms	1
Cepheid	Sum of R&D Exp	15903	0.237578	0	212	1	0
	Sum of Total Exp	66938
	Sum of PPE	9756
	Sum of Total Revenue	52968
	Sum of Net Income	-13800
	Sum of Market Capitalization	417957
	Sum of Employees	212
	Count of Public Firms	1
ChemGenex Pharmaceuticals Limited	Sum of R&D Exp	0	NULL	NULL	NULL	NULL	0
	Sum of Total Exp	6100
	Sum of PPE	588
	Sum of Total Revenue	2017
	Sum of Net Income	-3594
	Sum of Market Capitalization	33357
	Sum of Employees	0
	Count of Public Firms	1
Chondrogene, Inc	Sum of R&D Exp	4175.3	0.684476	1	NULL	NULL	0
	Sum of Total Exp	6100
	Sum of PPE	805.112
	Sum of Total Revenue	1632.69
	Sum of Net Income	-4118.49
	Sum of Market Capitalization	31803.8
	Sum of Employees
	Count of Public Firms	1
Ciphergen Biosystems	Sum of R&D Exp	19268	0.322315	0	255	1	0
	Sum of Total Exp	59780
	Sum of PPE	9315
	Sum of Total Revenue	40181
	Sum of Net Income	-19841
	Sum of Market Capitalization	126734
	Sum of Employees	255
	Count of Public Firms	1
Commonwealth Biotechnologies, Inc.	Sum of R&D Exp		NULL	NULL	NULL	NULL	0
	Sum of Total Exp
	Sum of PPE	5701.16
	Sum of Total Revenue	5748.7
	Sum of Net Income	-367.549
	Sum of Market Capitalization	19224
	Sum of Employees
	Count of Public Firms	1
Compugen	Sum of R&D Exp	12318	0.628341	1	123	1	0
	Sum of Total Exp	19604
	Sum of PPE	3739
	Sum of Total Revenue	4027
	Sum of Net Income	-13722
	Sum of Market Capitalization	142789
	Sum of Employees	123
	Count of Public Firms	1
CuraGen Corporation	Sum of R&D Exp	72743	0.737751	1	242	1	0
	Sum of Total Exp	98601
	Sum of PPE	24132
	Sum of Total Revenue	6339
	Sum of Net Income	-90397
	Sum of Market Capitalization	362633
	Sum of Employees	242
	Count of Public Firms	1
Cytomyx Holdings plc	Sum of R&D Exp		NULL	NULL	NULL	NULL	0
	Sum of Total Exp	11800
	Sum of PPE	2900
	Sum of Total Revenue	10200
	Sum of Net Income	-1600
	Sum of Market Capitalization	11357
	Sum of Employees
	Count of Public Firms	1
Cytrx	Sum of R&D Exp	6012.9	0.352871	0	NULL	NULL	0
	Sum of Total Exp	17039.9
	Sum of PPE	447.579
	Sum of Total Revenue	428.164
	Sum of Net Income	-16392.2
	Sum of Market Capitalization	55378.4
	Sum of Employees
	Count of Public Firms	1
deCODE Genetics	Sum of R&D Exp	29842	0.337061	0	429	1	0
	Sum of Total Exp	88536
	Sum of PPE	60447
	Sum of Total Revenue	42127
	Sum of Net Income	-57255
	Sum of Market Capitalization	425817
	Sum of Employees	429
	Count of Public Firms	1
Deltagen	Sum of R&D Exp		NULL	NULL	NULL	NULL	0
	Sum of Total Exp
	Sum of PPE
	Sum of Total Revenue
	Sum of Net Income
	Sum of Market Capitalization
	Sum of Employees
	Count of Public Firms
Digene Inc.	Sum of R&D Exp	10743.8	0.128851	0	359	1	1
	Sum of Total Exp	83381.2
	Sum of PPE	9561.79
	Sum of Total Revenue	90160.6
	Sum of Net Income	21542
	Sum of Market Capitalization	726363
	Sum of Employees	359
	Count of Public Firms	1
Discovery Partners International	Sum of R&D Exp	4304.84	0.221786	0	191	1	0
	Sum of Total Exp	19409.9
	Sum of PPE	7206.16
	Sum of Total Revenue	51564
	Sum of Net Income	3902.77
	Sum of Market Capitalization	123016
	Sum of Employees	191
	Count of Public Firms	1
Diversa Corporation	Sum of R&D Exp	73405	0.803927	1	322	1	0
	Sum of Total Exp	91308
	Sum of PPE	27019
	Sum of Total Revenue	57550
	Sum of Net Income	-33425
	Sum of Market Capitalization	382200
	Sum of Employees	322
	Count of Public Firms	1
DNAPrint Genomics	Sum of R&D Exp	1561	0.761092	1	NULL	NULL	0
	Sum of Total Exp	2051
	Sum of PPE	380
	Sum of Total Revenue	786
	Sum of Net Income	-3735
	Sum of Market Capitalization	0
	Sum of Employees
	Count of Public Firms	1
Ecopia Biosciences, Inc	Sum of R&D Exp	4999.69	0.790429	1	NULL	NULL	0
	Sum of Total Exp	6325.28
	Sum of PPE	2368.52
	Sum of Total Revenue	302.779
	Sum of Net Income	-6022.51
	Sum of Market Capitalization	53555.3
	Sum of Employees
	Count of Public Firms	1
Epoch Biosciences	Sum of R&D Exp		NULL	NULL	NULL	NULL	0
	Sum of Total Exp
	Sum of PPE
	Sum of Total Revenue
	Sum of Net Income
	Sum of Market Capitalization
	Sum of Employees
	Count of Public Firms
Eurogentec S.A.	Sum of R&D Exp	0	NULL	NULL	NULL	NULL	0
	Sum of Total Exp	28907
	Sum of PPE	3597.47
	Sum of Total Revenue	27961
	Sum of Net Income	1351
	Sum of Market Capitalization	0
	Sum of Employees	0
	Count of Public Firms	1
EXACT Sciences Corporation	Sum of R&D Exp	10901	0.461067	0	61	1	0
	Sum of Total Exp	23643
	Sum of PPE	1954
	Sum of Total Revenue	4935
	Sum of Net Income	-18523
	Sum of Market Capitalization	100672
	Sum of Employees	61
	Count of Public Firms	1
Exelixis Pharmaceuticals, Inc.	Sum of R&D Exp	137724	0.732345	1	NULL	NULL	1
	Sum of Total Exp	188059
	Sum of PPE	35463
	Sum of Total Revenue	52857
	Sum of Net Income	-137245
	Sum of Market Capitalization	712452
	Sum of Employees
	Count of Public Firms	1
Galapagos Genomics NV	Sum of R&D Exp	3000	0.211268	0	68	1	0
	Sum of Total Exp	14200
	Sum of PPE	3500
	Sum of Total Revenue	9700
	Sum of Net Income	-4500
	Sum of Market Capitalization	0
	Sum of Employees	68
	Count of Public Firms	1
Genaera	Sum of R&D Exp	14004	0.738802	1	42	1	0
	Sum of Total Exp	18955
	Sum of PPE	736
	Sum of Total Revenue
	Sum of Net Income	-17873
	Sum of Market Capitalization	195186
	Sum of Employees	42
	Count of Public Firms	1
Gene Logic, Inc.	Sum of R&D Exp	2317	0.0219486	0	446	1	0
	Sum of Total Exp	105565
	Sum of PPE	23034
	Sum of Total Revenue	75937
	Sum of Net Income	-28520
	Sum of Market Capitalization	116487
	Sum of Employees	446
	Count of Public Firms	1
GeneLink Inc	Sum of R&D Exp		NULL	NULL	16	1	0
	Sum of Total Exp	2328.1
	Sum of PPE	96.517
	Sum of Total Revenue	304.637
	Sum of Net Income	-2114.62
	Sum of Market Capitalization	8509.02
	Sum of Employees	16
	Count of Public Firms	1
Genescan Europe AG	Sum of R&D Exp		NULL	NULL	NULL	NULL	0
	Sum of Total Exp	11956
	Sum of PPE	2315
	Sum of Total Revenue	13973
	Sum of Net Income	-1355
	Sum of Market Capitalization	11256
	Sum of Employees
	Count of Public Firms	1
Genetic Technologies Ltd.	Sum of R&D Exp	618.174	0.0558085	0	40	1	0
	Sum of Total Exp	11076.7
	Sum of PPE	1324.44
	Sum of Total Revenue	3875.53
	Sum of Net Income	-7655.78
	Sum of Market Capitalization	0
	Sum of Employees	40
	Count of Public Firms	1
Genetix	Sum of R&D Exp	1968.54	0.166825	0	104	1	0
	Sum of Total Exp	11800
	Sum of PPE	2200
	Sum of Total Revenue	12200
	Sum of Net Income	1200
	Sum of Market Capitalization	63992
	Sum of Employees	104
	Count of Public Firms	1
GenoMed Inc.	Sum of R&D Exp	614	0.167485	0	NULL	NULL	0
	Sum of Total Exp	3666
	Sum of PPE	149
	Sum of Total Revenue	3
	Sum of Net Income	-4271
	Sum of Market Capitalization	11714
	Sum of Employees
	Count of Public Firms	1
Genomic Health Inc.	Sum of R&D Exp	10040	0.392295	0	119	1	0
	Sum of Total Exp	25593
	Sum of PPE	2116
	Sum of Total Revenue	327
	Sum of Net Income	-24995
	Sum of Market Capitalization	0
	Sum of Employees	119
	Count of Public Firms	1
Genomics One Corporation	Sum of R&D Exp		NULL	NULL	NULL	NULL	0
	Sum of Total Exp	1251.3
	Sum of PPE	53.144
	Sum of Total Revenue	1955.94
	Sum of Net Income	-577.712
	Sum of Market Capitalization	4158.24
	Sum of Employees
	Count of Public Firms	1
Gen-Probe	Sum of R&D Exp	68482	0.365805	0	809	0	1
	Sum of Total Exp	187209
	Sum of PPE	76651
	Sum of Total Revenue	269707
	Sum of Net Income	54575
	Sum of Market Capitalization	2.26208e+06
	Sum of Employees	809
	Count of Public Firms	1
GPC Biotech AG (Genome Pharmaceuticals)	Sum of R&D Exp	48994	0.750866	1	171	1	0
	Sum of Total Exp	65250
	Sum of PPE	3187
	Sum of Total Revenue	15415
	Sum of Net Income	-48659
	Sum of Market Capitalization	412985
	Sum of Employees	171
	Count of Public Firms	1
Harvard Bioscience	Sum of R&D Exp	7193	0.0815533	0	432	1	0
	Sum of Total Exp	88200
	Sum of PPE	7143
	Sum of Total Revenue	92597
	Sum of Net Income	2329
	Sum of Market Capitalization	140715
	Sum of Employees	432
	Count of Public Firms	1
Human Genome Sciences, Inc	Sum of R&D Exp	219549	0.811087	1	840	0	1
	Sum of Total Exp	270685
	Sum of PPE	243741
	Sum of Total Revenue	3831
	Sum of Net Income	-242898
	Sum of Market Capitalization	1.56893e+06
	Sum of Employees	840
	Count of Public Firms	1
Illumina Inc	Sum of R&D Exp	21114	0.37639	0	278	1	0
	Sum of Total Exp	56096
	Sum of PPE	8574
	Sum of Total Revenue	50583
	Sum of Net Income	-6225
	Sum of Market Capitalization	361387
	Sum of Employees	278
	Count of Public Firms	1
Incyte Corporation	Sum of R&D Exp	88271	0.541543	1	186	1	1
	Sum of Total Exp	162999
	Sum of PPE	9959
	Sum of Total Revenue	14146
	Sum of Net Income	-164817
	Sum of Market Capitalization	829390
	Sum of Employees	186
	Count of Public Firms	1
Inex Pharmaceuticals	Sum of R&D Exp	19670	0.560653	1	NULL	NULL	0
	Sum of Total Exp	35084
	Sum of PPE	3024.53
	Sum of Total Revenue	10726.4
	Sum of Net Income	-24723.4
	Sum of Market Capitalization	28153.9
	Sum of Employees
	Count of Public Firms	1
Insightful, Inc.	Sum of R&D Exp	2291	0.172502	0	108	1	0
	Sum of Total Exp	13281
	Sum of PPE	966
	Sum of Total Revenue	18899
	Sum of Net Income	2071
	Sum of Market Capitalization	37801.7
	Sum of Employees	108
	Count of Public Firms	1
Invitrogen, Inc	Sum of R&D Exp	73116	0.154912	0	3800	0	1
	Sum of Total Exp	471984
	Sum of PPE	222193
	Sum of Total Revenue	1023851
	Sum of Net Income	88825
	Sum of Market Capitalization	3.45337e+06
	Sum of Employees	3800
	Count of Public Firms	1
Keryx Biopharmaceuticals Inc.	Sum of R&D Exp	29018	-0.84059	1	27	1	0
	Sum of Total Exp	-34521
	Sum of PPE	145
	Sum of Total Revenue	809
	Sum of Net Income	-32943
	Sum of Market Capitalization	362338
	Sum of Employees	27
	Count of Public Firms	1
Large Scale Biology Corp.	Sum of R&D Exp	9288	0.482719	0	78	1	0
	Sum of Total Exp	19241
	Sum of PPE	7798
	Sum of Total Revenue	1767
	Sum of Net Income	-17425
	Sum of Market Capitalization	0
	Sum of Employees	78
	Count of Public Firms	1
Lexicon Genetics Incorporated	Sum of R&D Exp	90586	0.829588	1	704	0	1
	Sum of Total Exp	109194
	Sum of PPE	84573
	Sum of Total Revenue	61740
	Sum of Net Income	-47172
	Sum of Market Capitalization	492690
	Sum of Employees	704
	Count of Public Firms	1
LION Bioscience AG	Sum of R&D Exp	15167	0.331201	0	NULL	NULL	0
	Sum of Total Exp	45794
	Sum of PPE	3387
	Sum of Total Revenue	23860
	Sum of Net Income	-25173
	Sum of Market Capitalization	40733.5
	Sum of Employees
	Count of Public Firms	1
Maxygen, Inc.	Sum of R&D Exp	53294	0.783493	1	230	1	0
	Sum of Total Exp	68021
	Sum of PPE	7677
	Sum of Total Revenue	16275
	Sum of Net Income	9342
	Sum of Market Capitalization	455784
	Sum of Employees	230
	Count of Public Firms	1
Medigene AG	Sum of R&D Exp	17916	0.48	0	NULL	NULL	0
	Sum of Total Exp	37325
	Sum of PPE	1907
	Sum of Total Revenue	16011
	Sum of Net Income	-14997
	Sum of Market Capitalization	217396
	Sum of Employees
	Count of Public Firms	1
Millennium Pharmaceuticals	Sum of R&D Exp	402558	0.543239	1	NULL	NULL	1
	Sum of Total Exp	741033
	Sum of PPE	220115
	Sum of Total Revenue	448206
	Sum of Net Income	-252297
	Sum of Market Capitalization	3.71968e+06
	Sum of Employees
	Count of Public Firms	1
Molecular Devices Corporation	Sum of R&D Exp	22038	0.273207	0	542	0	0
	Sum of Total Exp	80664
	Sum of PPE	11762
	Sum of Total Revenue	148529
	Sum of Net Income	17233
	Sum of Market Capitalization	344775
	Sum of Employees	542
	Count of Public Firms	1
Monogram Biosciences Inc.	Sum of R&D Exp	7839	0.0533577	0	250	1	0
	Sum of Total Exp	146914
	Sum of PPE	8369
	Sum of Total Revenue	36801
	Sum of Net Income	-81430
	Sum of Market Capitalization	323738
	Sum of Employees	250
	Count of Public Firms	1
Morphosys AG	Sum of R&D Exp	15101.3	0.580732	1	NULL	NULL	0
	Sum of Total Exp	26003.9
	Sum of PPE	2840.78
	Sum of Total Revenue	26785.6
	Sum of Net Income	343.81
	Sum of Market Capitalization	283282
	Sum of Employees
	Count of Public Firms	1
MWG Biotech AG	Sum of R&D Exp	6172.81	NULL	NULL	NULL	NULL	0
	Sum of Total Exp
	Sum of PPE	47265
	Sum of Total Revenue	44829
	Sum of Net Income	-49015.9
	Sum of Market Capitalization	20071
	Sum of Employees
	Count of Public Firms	1
Myriad Genetics	Sum of R&D Exp	50697	0.510631	1	511	0	0
	Sum of Total Exp	99283
	Sum of PPE	17339
	Sum of Total Revenue	56648
	Sum of Net Income	-40620
	Sum of Market Capitalization	456895
	Sum of Employees	511
	Count of Public Firms	1
Nanogen, Inc.	Sum of R&D Exp	18117	0.396009	0	202	1	0
	Sum of Total Exp	45749
	Sum of PPE	8500
	Sum of Total Revenue	5374
	Sum of Net Income	-38907
	Sum of Market Capitalization	347870
	Sum of Employees	202
	Count of Public Firms	1
Nuvelo	Sum of R&D Exp	39970	0.818403	1	80	1	0
	Sum of Total Exp	48839
	Sum of PPE	6048
	Sum of Total Revenue	195
	Sum of Net Income	-52489
	Sum of Market Capitalization	317456
	Sum of Employees	80
	Count of Public Firms	1
Onyx Pharmaceuticals	Sum of R&D Exp	35846	0.710948	1	30	1	0
	Sum of Total Exp	50420
	Sum of PPE	1623
	Sum of Total Revenue	500
	Sum of Net Income	-46756
	Sum of Market Capitalization	347380
	Sum of Employees	30
	Count of Public Firms	1
Orchid Cellmark Inc.	Sum of R&D Exp	1632	0.0235484	0	425	1	0
	Sum of Total Exp	69304
	Sum of PPE	9977
	Sum of Total Revenue	62499
	Sum of Net Income	-8812
	Sum of Market Capitalization	276380
	Sum of Employees	425
	Count of Public Firms	1
Oscient Pharmaceuticals Corp.	Sum of R&D Exp	25819	0.265549	0	94	1	0
	Sum of Total Exp	97228.7
	Sum of PPE	1457.71
	Sum of Total Revenue	6612.91
	Sum of Net Income	-93271.3
	Sum of Market Capitalization	276681
	Sum of Employees	94
	Count of Public Firms	1
OSI Pharmaceuticals	Sum of R&D Exp	110398	NULL	NULL	452	1	1
	Sum of Total Exp
	Sum of PPE	35356
	Sum of Total Revenue	42800
	Sum of Net Income	-260371
	Sum of Market Capitalization	2.67886e+06
	Sum of Employees	452
	Count of Public Firms	1
Pharmacopeia	Sum of R&D Exp		NULL	NULL	151	1	0
	Sum of Total Exp	41889
	Sum of PPE	11725
	Sum of Total Revenue	24359
	Sum of Net Income	-17420
	Sum of Market Capitalization	73759.4
	Sum of Employees	151
	Count of Public Firms	1
Pharmagene PLC	Sum of R&D Exp	15007	0.758312	1	NULL	NULL	0
	Sum of Total Exp	19790
	Sum of PPE	1683
	Sum of Total Revenue	8106
	Sum of Net Income	-12846
	Sum of Market Capitalization	32017
	Sum of Employees
	Count of Public Firms	1
Pharsight	Sum of R&D Exp	2899	0.330408	0	78	1	0
	Sum of Total Exp	8774
	Sum of PPE	495
	Sum of Total Revenue	17730
	Sum of Net Income	-1997
	Sum of Market Capitalization	28587
	Sum of Employees	78
	Count of Public Firms	1
Prometic Life Sciences Inc	Sum of R&D Exp	10463.5	0.640386	1	NULL	NULL	0
	Sum of Total Exp	16339.4
	Sum of PPE	4310
	Sum of Total Revenue	5999.78
	Sum of Net Income	-12575.8
	Sum of Market Capitalization	129367
	Sum of Employees
	Count of Public Firms	1
Protein Design Labs, Inc.	Sum of R&D Exp	122563	0.793961	1	660	0	1
	Sum of Total Exp	154369
	Sum of PPE	238077
	Sum of Total Revenue	96024
	Sum of Net Income	-53241
	Sum of Market Capitalization	1.98041e+06
	Sum of Employees	660
	Count of Public Firms	1
Pyrosequencing AB	Sum of R&D Exp		NULL	NULL	NULL	NULL	0
	Sum of Total Exp
	Sum of PPE
	Sum of Total Revenue
	Sum of Net Income
	Sum of Market Capitalization
	Sum of Employees
	Count of Public Firms
Renovis, Inc.	Sum of R&D Exp	30733	0.704094	1	93	1	0
	Sum of Total Exp	43649
	Sum of PPE	6022
	Sum of Total Revenue	2625
	Sum of Net Income	-39941
	Sum of Market Capitalization	351821
	Sum of Employees	93
	Count of Public Firms	1
Rigel Pharmaceuticals Inc	Sum of R&D Exp	48523	0.787711	1	144	1	1
	Sum of Total Exp	61600
	Sum of PPE	2813
	Sum of Total Revenue	4733
	Sum of Net Income	-56255
	Sum of Market Capitalization	480122
	Sum of Employees	144
	Count of Public Firms	1
Sangamo Biosciences, Inc	Sum of R&D Exp	11046	0.691889	1	54	1	0
	Sum of Total Exp	15965
	Sum of PPE	318
	Sum of Total Revenue	1315
	Sum of Net Income	-13818
	Sum of Market Capitalization	151626
	Sum of Employees	54
	Count of Public Firms	1
Seattle Genetics Inc	Sum of R&D Exp	37002	0.833961	1	134	1	0
	Sum of Total Exp	44369
	Sum of PPE	9463
	Sum of Total Revenue	6701
	Sum of Net Income	-35439
	Sum of Market Capitalization	274156
	Sum of Employees	134
	Count of Public Firms	1
Senomyx Inc.	Sum of R&D Exp	16907	0.593311	1	74	1	0
	Sum of Total Exp	28496
	Sum of PPE	1742
	Sum of Total Revenue	8347
	Sum of Net Income	-19714
	Sum of Market Capitalization	209567
	Sum of Employees	74
	Count of Public Firms	1
Sequenom Inc	Sum of R&D Exp	18604	0.317485	0	148	1	0
	Sum of Total Exp	58598
	Sum of PPE	6722
	Sum of Total Revenue	22449
	Sum of Net Income	-34625
	Sum of Market Capitalization	58173.1
	Sum of Employees	148
	Count of Public Firms	1
Sirna Therapeutics Inc	Sum of R&D Exp	21137	0.691837	1	77	1	0
	Sum of Total Exp	30552
	Sum of PPE	2507
	Sum of Total Revenue	1547
	Sum of Net Income	-28857
	Sum of Market Capitalization	131149
	Sum of Employees	77
	Count of Public Firms	1
Solexa Inc	Sum of R&D Exp	9372	0.414434	0	NULL	NULL	0
	Sum of Total Exp	22614
	Sum of PPE	7597
	Sum of Total Revenue	7093
	Sum of Net Income	-15548
	Sum of Market Capitalization	0
	Sum of Employees
	Count of Public Firms	1
Stratagene	Sum of R&D Exp	10754.3	0.14401	0	467	1	0
	Sum of Total Exp	74677.4
	Sum of PPE	12112
	Sum of Total Revenue	84813
	Sum of Net Income	7437.43
	Sum of Market Capitalization	170725
	Sum of Employees	467
	Count of Public Firms	1
Targeted Genetics Corp	Sum of R&D Exp	17288	0.696479	1	90	1	0
	Sum of Total Exp	24822
	Sum of PPE	2495
	Sum of Total Revenue	9652
	Sum of Net Income	-14257
	Sum of Market Capitalization	132720
	Sum of Employees	90
	Count of Public Firms	1
Third Wave Technologies Inc	Sum of R&D Exp	11636.6	0.238012	0	140	1	0
	Sum of Total Exp	48890.9
	Sum of PPE	5971
	Sum of Total Revenue	46493
	Sum of Net Income	-1942.41
	Sum of Market Capitalization	353486
	Sum of Employees	140
	Count of Public Firms	1
Tm Biosciences Corporation	Sum of R&D Exp	2798.02	0.257875	0	NULL	NULL	0
	Sum of Total Exp	10850.3
	Sum of PPE	2855.32
	Sum of Total Revenue	2822.83
	Sum of Net Income	-8664.59
	Sum of Market Capitalization	66013.9
	Sum of Employees
	Count of Public Firms	1
Transgenomic Inc	Sum of R&D Exp	6685	0.174758	0	178	1	0
	Sum of Total Exp	38253
	Sum of PPE	13525
	Sum of Total Revenue	33789
	Sum of Net Income	-34372
	Sum of Market Capitalization	33730.7
	Sum of Employees	178
	Count of Public Firms	1
Tripos	Sum of R&D Exp	9294	0.313722	0	332	1	0
	Sum of Total Exp	29625
	Sum of PPE	30672
	Sum of Total Revenue	64779
	Sum of Net Income	232
	Sum of Market Capitalization	49883.5
	Sum of Employees	332
	Count of Public Firms	1
Valentis Inc	Sum of R&D Exp	10054	0.719891	1	22	1	0
	Sum of Total Exp	13966
	Sum of PPE	79
	Sum of Total Revenue	7478
	Sum of Net Income	-6484
	Sum of Market Capitalization	90459.1
	Sum of Employees	22
	Count of Public Firms	1
Xenogen Corp	Sum of R&D Exp	12514	0.387911	0	157	1	0
	Sum of Total Exp	32260
	Sum of PPE	3184
	Sum of Total Revenue	30883
	Sum of Net Income	-21777
	Sum of Market Capitalization	103390
	Sum of Employees	157
	Count of Public Firms	1
Zymogenetics	Sum of R&D Exp	94287	0.769131	1	410	1	1
	Sum of Total Exp	122589
	Sum of PPE	71960
	Sum of Total Revenue	35694
	Sum of Net Income	-88756
	Sum of Market Capitalization	1324202
	Sum of Employees	410
	Count of Public Firms	1
Total Sum of R&D Exp		3.19524e+06
Total Sum of Total Exp		6.08492e+06
Total Sum of PPE		2.62652e+06
Total Sum of Total Revenue		6.30311e+06
Total Sum of Net Income		-2.54521e+06
Total Sum of Market Capitalization		4.00105e+07
Total Sum of Employees		25595
Total Count of Public Firms		88
NULL R&D info company market cap value	8.18752e+06
% NULL/Total	0.204634
Comment	includes 2 top 15 firms (Applera and OSI)
NULL employment+R&D market cap value	1.38819e+07
% NULL/Total	0.346956
Comment	now 3 top 15 firsm, includes millenium

## Sheet: Top 15 Employment data
Name	1990	1991	1992	1993	1994	1995	1996	1997	1998	1999	2000	2001	2002	2003	2004
Applera							5697	5685	7188	3723	4868	5544	5950	5470	5360
Millennium Pharmaceuticals											1330	1900	2079	1530	1477
Invitrogen, Inc									221	376	2981	2726	2744	2995	3800
OSI Pharmaceuticals												383	429	480	452
Gen-Probe													657	735	809
Affymetrix, Inc.						117	161	242	321	519	744	905	877	871	907
Protein Design Labs, Inc.						181	224	217	256	284	307	363	397	549	660
Human Genome Sciences, Inc						208	284	358	411	505	720	1010	1086	1100	840
Zymogenetics												309	364	360	410
Abgenix, Inc.								57	60	73	174	324	387	403	523
Incyte Corporation					68	203	458	676	867	1108	1322	585	491	454	186
Digene Inc.						81		120	137	124	148	193	243	297	359
Exelixis Pharmaceuticals, Inc.										168	357	571	550	573	517
Lexicon Genetics Incorporated										127	322	507	579	637	704
Rigel Pharmaceuticals Inc														126	144
SUM TOTAL	0	0	0	0	68	790	6824	7355	9461	7007	13273	15320	16833	16580	17148

## Sheet: All Firms Employment
Name	Data	1990	1991	1992	1993	1994	1995	1996	1997	1998	1999	2000	2001	2002	2003	2004	SB in 2004	SB in 2000
Abgenix, Inc.	Sum of Employees								57	60	73	174	324	387	403	523	0	1
Acadia Pharmaceuticals Inc.	Sum of Employees																0	0
Affymetrix, Inc.	Sum of Employees						117	161	242	321	519	744	905	877	871	907	0	0
Applera	Sum of Employees							5697	5685	7188	3723	4868	5544	5950	5470	5360	0	0
Ariad Pharmaceuticals, Inc.	Sum of Employees							89	120	146	56	55	69	52	52	72	1	1
Array BioPharma	Sum of Employees											134	202	245	244	250	1	1
AVI BioPharma	Sum of Employees							32	48	54	56	71	85	89	106	112	1	1
Biacore AB	Sum of Employees																0	0
Biotage AB	Sum of Employees																0	0
Bruker Biosciences	Sum of Employees											500	550	670	1279	1270	0	0
Caliper Life Sciences Corporation	Sum of Employees									101	118	185	250	251	454	414	1	1
Cepheid	Sum of Employees										76	102	143	148	178	212	1	1
ChemGenex Pharmaceuticals Limited	Sum of Employees							0	0	0	0	0	0	0	0	0	0	0
Chondrogene, Inc	Sum of Employees																0	0
Ciphergen Biosystems	Sum of Employees										95	114	229	323	341	255	1	1
Commonwealth Biotechnologies, Inc.	Sum of Employees							33	36	35	33	48	33	33			0	1
Compugen	Sum of Employees											168	176	170	141	123	1	1
CuraGen Corporation	Sum of Employees								168	303	288	358	506	403	327	242	1	1
Cytomyx Holdings plc	Sum of Employees																0	0
Cytrx	Sum of Employees						60	77	74	20	18	5	5	3	13	23	1	1
deCODE Genetics	Sum of Employees										310	445	592	530	414	429	1	1
Deltagen	Sum of Employees										138	212	356	290			0	1
Digene Inc.	Sum of Employees						81		120	137	124	148	193	243	297	359	1	1
Discovery Partners International	Sum of Employees										190	235	225	236	202	191	1	1
Diversa Corporation	Sum of Employees										102	200	276	279	360	322	1	1
DNAPrint Genomics	Sum of Employees																0	0
Ecopia Biosciences, Inc	Sum of Employees									7	13	27	44	53	47	51	1	1
Epoch Biosciences	Sum of Employees				67	77		27	24	23	25	24	51	53	67		0	1
Eurogentec S.A.	Sum of Employees											0	0	0	0	0	1	1
EXACT Sciences Corporation	Sum of Employees										44	44	68	75	82	61	1	1
Exelixis Pharmaceuticals, Inc.	Sum of Employees										168	357	571	550	573	517	0	1
Galapagos Genomics NV	Sum of Employees													91	88	68	1	1
Genaera	Sum of Employees				37	42	47	60	72	53	43	46	57	22	31	42	1	1
Gene Logic, Inc.	Sum of Employees								97	157	176	226	272	264	391	446	1	1
GeneLink Inc	Sum of Employees														18	16	1	0
Genescan Europe AG	Sum of Employees								0	0	0						0	0
Genetic Technologies Ltd.	Sum of Employees															40	1	0
Genetix	Sum of Employees											59	101	107	104	104	1	1
GenoMed Inc.	Sum of Employees																0	0
Genomic Health Inc.	Sum of Employees															119	1	0
Genomics One Corporation	Sum of Employees																0	0
Gen-Probe	Sum of Employees													657	735	809	0	0
GPC Biotech AG (Genome Pharmaceuticals)	Sum of Employees												174	206	181	171	1	0
Harvard Bioscience	Sum of Employees										133	139	282	386	462	432	1	1
Human Genome Sciences, Inc	Sum of Employees						208	284	358	411	505	720	1010	1086	1100	840	0	0
Illumina Inc	Sum of Employees										60	105	179	233	236	278	1	1
Incyte Corporation	Sum of Employees					68	203	458	676	867	1108	1322	585	491	454	186	1	0
Inex Pharmaceuticals	Sum of Employees																0	0
Insightful, Inc.	Sum of Employees					147	118	149	168	186	205	140	165	131	118	108	1	1
Invitrogen, Inc	Sum of Employees									221	376	2981	2726	2744	2995	3800	0	0
Keryx Biopharmaceuticals Inc.	Sum of Employees										37	36	63	24	18	27	1	1
Large Scale Biology Corp.	Sum of Employees										128	144	169	114	76	78	1	1
Lexicon Genetics Incorporated	Sum of Employees										127	322	507	579	637	704	0	1
LION Bioscience AG	Sum of Employees									132	203	441	590	337	177	128	1	1
Maxygen, Inc.	Sum of Employees											256	308	280	271	230	1	1
Medigene AG	Sum of Employees																0	0
Millennium Pharmaceuticals	Sum of Employees											1330	1900	2079	1530	1477	0	0
Molecular Devices Corporation	Sum of Employees						138	134	146	164	213	332	370	433	422	542	0	1
Monogram Biosciences Inc.	Sum of Employees										110	159	204	170	187	250	1	1
Morphosys AG	Sum of Employees																0	0
MWG Biotech AG	Sum of Employees									113	245	330	405	393	380		0	1
Myriad Genetics	Sum of Employees						73	170	197	270	244	338	452	491	517	511	0	1
Nanogen, Inc.	Sum of Employees								90	132	142	175	194	195	137	202	1	1
Nuvelo	Sum of Employees								169	195	161	257	224	98	63	80	1	1
Onyx Pharmaceuticals	Sum of Employees						90	109	128	128	120	135	85	89	16	30	1	1
Orchid Cellmark Inc.	Sum of Employees										220	633	595	492	430	425	1	0
Oscient Pharmaceuticals Corp.	Sum of Employees		49	69	68	83	105	176	211	200	163	176	204	152	54	94	1	1
OSI Pharmaceuticals	Sum of Employees												383	429	480	452	1	0
Pharmacopeia	Sum of Employees														713	151	1	0
Pharmagene PLC	Sum of Employees																0	0
Pharsight	Sum of Employees											92	143	114	72	78	1	1
Prometic Life Sciences Inc	Sum of Employees											80	75	99	109	120	1	1
Protein Design Labs, Inc.	Sum of Employees						181	224	217	256	284	307	363	397	549	660	0	1
Pyrosequencing AB	Sum of Employees																0	0
Renovis, Inc.	Sum of Employees														75	93	1	0
Rigel Pharmaceuticals Inc	Sum of Employees														126	144	1	0
Sangamo Biosciences, Inc	Sum of Employees										45	66	90	74	57	54	1	1
Seattle Genetics Inc	Sum of Employees											46	69	97	108	134	1	1
Senomyx Inc.	Sum of Employees														73	74	1	0
Sequenom Inc	Sum of Employees									103	116	198	272	216	207	148	1	1
Sirna Therapeutics Inc	Sum of Employees						75	72	91	65	84	113	130	81	71	77	1	1
Solexa Inc	Sum of Employees																0	0
Stratagene	Sum of Employees															467	1	0
Targeted Genetics Corp	Sum of Employees				57	70	77	88	90	64	92	132	173	125	90	90	1	1
Third Wave Technologies Inc	Sum of Employees											247	294	168	156	140	1	1
Tm Biosciences Corporation	Sum of Employees			0													0	0
Transgenomic Inc	Sum of Employees											188	308	326	244	178	1	1
Tripos	Sum of Employees				113	125	136	122	147	187	206	224	267	337	358	332	1	1
Valentis Inc	Sum of Employees								63	79	109	113	115	58	19	22	1	1
Xenogen Corp	Sum of Employees														138	157	1	0
Zymogenetics	Sum of Employees												309	364	360	410	1	0
TOTAL		0	49	69	342	612	1709	8162	9494	12378	11824	21826	26209	27139	27754	27911	57	53
TOP 15 TOTALS		0	0	0	0	68	790	6824	7355	9461	7007	13273	15320	16833	16580	17148

## Sheet: Database List
Name	Country Code	Pub/Prvt	Total Patents	DNA Patents	AGRIVET	DATABSE	DNASEQN	DNATEST	DRUGDEV	GENEFNL	GENEMAP	GENEPOP	GENETFR	GENEXPR	IDNTFCN	INFRMTX	INSTRMT	LEGLSVC	PHRMGEN	STANDRD	SUPPLYR	TRSTFND	Year	R&D Exp	Total Exp	PPE	Total Revenue	Net Income	Yr End Shares Out	Yr End Mkt Value	Calc Market Cap	Market Capitalization	Mrkt Cap	Employees	Year
Abgenix, Inc.	US	Public	22	18	0	0	0	0	1	0	0	0	0	0	0	0	0	0	0	0	0	0	1995	11879	14482		6200	-8282			0	0			1995
Abgenix, Inc.	US	Public	22	18	0	0	0	0	1	0	0	0	0	0	0	0	0	0	0	0	0	0	1996	9433	11998	3648	4719	-7100	8		0	0			1996
Abgenix, Inc.	US	Public	22	18	0	0	0	0	1	0	0	0	0	0	0	0	0	0	0	0	0	0	1997	11405	37430	5776	1954	-35880	1872		0	0		57	1997
Abgenix, Inc.	US	Public	22	18	0	0	0	0	1	0	0	0	0	0	0	0	0	0	0	0	0	0	1998	17588	21100	5435	3842	16827	88960	4.06	361178	361178		60	1998
Abgenix, Inc.	US	Public	22	18	0	0	0	0	1	0	0	0	0	0	0	0	0	0	0	0	0	0	1999	21106	34391	5300	12285	-20499	68669	33.12	2.27432e+06	2.27432e+06		73	1999
Abgenix, Inc.	US	Public	22	18	0	0	0	0	1	0	0	0	0	0	0	0	0	0	0	0	0	0	2000	51329	68242	18374	59449	-8793	85402	59.06	5.04384e+06	5.04384e+06		174	2000
Abgenix, Inc.	US	Public	22	18	0	0	0	0	1	0	0	0	0	0	0	0	0	0	0	0	0	0	2001	96234	124462	86467	63606	-60856	86835	33.64	2.92113e+06	2.92113e+06		324	2001
Abgenix, Inc.	US	Public	22	18	0	0	0	0	1	0	0	0	0	0	0	0	0	0	0	0	0	0	2002	128494	248336	244419	39438	-208898	87655	7.37	646017	646017		387	2002
Abgenix, Inc.	US	Public	22	18	0	0	0	0	1	0	0	0	0	0	0	0	0	0	0	0	0	0	2003	99602	209474	246277	0	-196429	88262	12.35	1.09004e+06	1.09004e+06		403	2003
Abgenix, Inc.	US	Public	22	18	0	0	0	0	1	0	0	0	0	0	0	0	0	0	0	0	0	0	2004	124758	203392	223004	17765	-187478	89146	10.34	921770	921770		523	2004
Acadia Pharmaceuticals Inc.	US	Public	9	2	0	0	0	0	1	0	0	0	0	0	0	0	0	0	0	0	0	0	2001	13090.5	18933.2		3713.8	-14405.7	1444		0	0			2001
Acadia Pharmaceuticals Inc.	US	Public	9	2	0	0	0	0	1	0	0	0	0	0	0	0	0	0	0	0	0	0	2002	14920.7	18901.5	2419.3	6275.6	-12868.2	1455		0	0			2002
Acadia Pharmaceuticals Inc.	US	Public	9	2	0	0	0	0	1	0	0	0	0	0	0	0	0	0	0	0	0	0	2003	16935	21118.4	3117	7378.4	-14092.6	1462		0	0			2003
Acadia Pharmaceuticals Inc.	US	Public	9	2	0	0	0	0	1	0	0	0	0	0	0	0	0	0	0	0	0	0	2004	23454	30699.6	2546.9	4604.3	-25917.1	16923	6.77	114569	114569			2004
Aclara Biosciences, Inc	US	Acquired	57	13	0	0	0	1	0	0	0	0	0	0	0	0	0	0	0	0	1	0	1998	5423.66	6745.61	1060.92	1353.12	-5522.22	1594		0	0			1998
Aclara Biosciences, Inc	US	Acquired	57	13	0	0	0	1	0	0	0	0	0	0	0	0	0	0	0	0	1	0	1999	8986.77	11253.1	5170.6	2935.59	-8157.39	1703		0	0		60	1999
Aclara Biosciences, Inc	US	Acquired	57	13	0	0	0	1	0	0	0	0	0	0	0	0	0	0	0	0	1	0	2000	20955.2	71574.5	6520.72	3468.13	-59209.4	34548	10.875	375710	375710	0	124	2000
Aclara Biosciences, Inc	US	Acquired	57	13	0	0	0	1	0	0	0	0	0	0	0	0	0	0	0	0	1	0	2001	23545	40096	8887	3245	-29040	35871	5.07	181866	181866		170	2001
Aclara Biosciences, Inc	US	Acquired	57	13	0	0	0	1	0	0	0	0	0	0	0	0	0	0	0	0	1	0	2002	23575	43326	7098	2520	-37247	35391	2.1	74321.1	74321.1		95	2002
Aclara Biosciences, Inc	US	Acquired	57	13	0	0	0	1	0	0	0	0	0	0	0	0	0	0	0	0	1	0	2003	15642	23060	5877	1513	-19958	35901	3.65	131039	131039		62	2003
Affymetrix, Inc.	US	Public	289	247	0	0	0	0	0	0	0	0	0	0	0	0	1	0	0	0	1	0	1993	6566	7143			-5592			0	0			1993
Affymetrix, Inc.	US	Public	289	247	0	0	0	0	0	0	0	0	0	0	0	0	1	0	0	0	1	0	1994	9483	11786	1863	1574	-9680	816396		0	0			1994
Affymetrix, Inc.	US	Public	289	247	0	0	0	0	0	0	0	0	0	0	0	0	1	0	0	0	1	0	1995	12420	16253	3257	4625	-10747	1073		0	0		117	1995
Affymetrix, Inc.	US	Public	289	247	0	0	0	0	0	0	0	0	0	0	0	0	1	0	0	0	1	0	1996	18762	28509	5397	11972	-12227	45070	10.09	454756	454756			1996
Affymetrix, Inc.	US	Public	289	247	0	0	0	0	0	0	0	0	0	0	0	0	1	0	0	0	1	0	1997	28168	47424	19088	19765	-22526	45574	15.56	709131	709131			1997
Affymetrix, Inc.	US	Public	289	247	0	0	0	0	0	0	0	0	0	0	0	0	1	0	0	0	1	0	1998	35953	80574	30865	52025	-23130	46034	12.19	561154	561154			1998
Affymetrix, Inc.	US	Public	289	247	0	0	0	0	0	0	0	0	0	0	0	0	1	0	0	0	1	0	1999	40527	124574	39874	96855	-23085	52370	84.84	4.44307e+06	4.44307e+06			1999
Affymetrix, Inc.	US	Public	289	247	0	0	0	0	0	0	0	0	0	0	0	0	1	0	0	0	1	0	2000	57384	262196	56245	200830	-53990	57143	74.44	4.25372e+06	4.25372e+06		744	2000
Affymetrix, Inc.	US	Public	289	247	0	0	0	0	0	0	0	0	0	0	0	0	1	0	0	0	1	0	2001	68197	266389	72728	224874	-33121	58007	37.75	2.18976e+06	2.18976e+06		905	2001
Affymetrix, Inc.	US	Public	289	247	0	0	0	0	0	0	0	0	0	0	0	0	1	0	0	0	1	0	2002	69520	284608	72836	289874	-1630	58504	22.89	1.33916e+06	1.33916e+06		877	2002
Affymetrix, Inc.	US	Public	289	247	0	0	0	0	0	0	0	0	0	0	0	0	1	0	0	0	1	0	2003	65909	283252	62611	300796	14285	59454	24.61	1.46316e+06	1.46316e+06			2003
Affymetrix, Inc.	US	Public	289	247	0	0	0	0	0	0	0	0	0	0	0	0	1	0	0	0	1	0	2004	73405	286243	64179	345962	47608	61588	36.55	2.25104e+06	2.25104e+06		907	2004
Alethia Biotherapeutics	CA	Private	2	2	0	0	0	0	1	1	0	0	0	0	0	0	0	0	0	0	0	0	1996	0	2291	186	2278	236	0	0	0	0	0	0	1996
Alethia Biotherapeutics	CA	Private	2	2	0	0	0	0	1	1	0	0	0	0	0	0	0	0	0	0	0	0	1997	0	4677	1898	653	-4693	0	0	0	0	0	0	1997
Alethia Biotherapeutics	CA	Private	2	2	0	0	0	0	1	1	0	0	0	0	0	0	0	0	0	0	0	0	1998	0	3321	1083	16	-3779	0	0	0	0	0	0	1998
Alethia Biotherapeutics	CA	Private	2	2	0	0	0	0	1	1	0	0	0	0	0	0	0	0	0	0	0	0	1999	0	3706	741	952	-2903	0	0	0	34042	34042	0	1999
Alethia Biotherapeutics	CA	Private	2	2	0	0	0	0	1	1	0	0	0	0	0	0	0	0	0	0	0	0	2000	0	6051	762	1130	-4631	0	0	0	65011	65011	0	2000
Alethia Biotherapeutics	CA	Private	2	2	0	0	0	0	1	1	0	0	0	0	0	0	0	0	0	0	0	0	2001	0	8895	682	182	-8073	0	0	0	29869	29869	0	2001
Alethia Biotherapeutics	CA	Private	2	2	0	0	0	0	1	1	0	0	0	0	0	0	0	0	0	0	0	0	2002	0	6188	78	398	-18764	0	0	0	7368	7368	0	2002
Applera	US	Public	380	182	0	0	0	1	1	0	0	0	1	0	0	1	1	0	0	0	1	0	1991	65918	0	157979	874357	-15563			0	897382			1991
Applera	US	Public	380	182	0	0	0	1	1	0	0	0	1	0	0	1	1	0	0	0	1	0	1992	62136	0	163455	911124	58753			0	1030103			1992
Applera	US	Public	380	182	0	0	0	1	1	0	0	0	1	0	0	1	1	0	0	0	1	0	1993	83847	0	162689	1011297	-56940			0	1450152			1993
Applera	US	Public	380	182	0	0	0	1	1	0	0	0	1	0	0	1	1	0	0	0	1	0	1994	94172	0	149071	1024467	51127			0	1266996	0		1994
Applera	US	Public	380	182	0	0	0	1	1	0	0	0	1	0	0	1	1	0	0	0	1	0	1995	95088	0	155400	1063506	66877			0	1489641	0		1995
Applera	US	Public	380	182	0	0	0	1	1	0	0	0	1	0	0	1	1	0	0	0	1	0	1996	102338	0	148008	1162949	13944			0	2069877		5697	1996
Applera	US	Public	380	182	0	0	0	1	1	0	0	0	1	0	0	1	1	0	0	0	1	0	1997	105660	0	173000	1276766	115155			0	3485134		5685	1997
Applera	US	Public	380	182	0	0	0	1	1	0	0	0	1	0	0	1	1	0	0	0	1	0	1998	152202	0	258800	1531165	56388			0	3066901		7188	1998
Applera	US	Public	380	182	0	0	0	1	1	0	0	0	1	0	0	1	1	0	0	0	1	0	1999	179275	0	275792	1216897	175855			0	6308210		3723	1999
Applera	US	Public	380	182	0	0	0	1	1	0	0	0	1	0	0	1	1	0	0	0	1	0	2000	274796	0	334855	1371035	95496			0	19254455		4868	2000
Applera	US	Public	380	182	0	0	0	1	1	0	0	0	1	0	0	1	1	0	0	0	1	0	2001	323417	0	435560	1644126	27234			0	8103687		5544	2001
Applera	US	Public	380	182	0	0	0	1	1	0	0	0	1	0	0	1	1	0	0	0	1	0	2002	381902	0	488744	1701218	-40581			0	4927617		5950	2002
Applera	US	Public	380	182	0	0	0	1	1	0	0	0	1	0	0	1	1	0	0	0	1	0	2003	401531	0	526591	1777232	102080			0	4727119		5470	2003
Applera	US	Public	380	182	0	0	0	1	1	0	0	0	1	0	0	1	1	0	0	0	1	0	2004	377061	0	446027	1825193	125581			0	5097434		5360	2004
Applera	US	Public	380	182	0	0	0	1	1	0	0	0	1	0	0	1	1	0	0	0	1	0	2005	330734		438398	1845140	159795			0	0		4930	2005
Applied Biosystems	US	Subsidiary	78	34	0	0	0	0	0	0	0	0	0	0	0	0	1	0	0	0	1	0	1999	133500		182200	1204400	227400	200811	27.5	5.5223e+06	5.5223e+06		3364	1999
Applied Biosystems	US	Subsidiary	78	34	0	0	0	0	0	0	0	0	0	0	0	0	1	0	0	0	1	0	2000	141194		230900	1328288	186247	207010	63.36	1.31162e+07	1.31162e+07		4036	2000
Applied Biosystems	US	Subsidiary	78	34	0	0	0	0	0	0	0	0	0	0	0	0	1	0	0	0	1	0	2001	184491		315356	1555346	212391	210188	25.8	5.42285e+06	5.42285e+06		4524	2001
Applied Biosystems	US	Subsidiary	78	34	0	0	0	0	0	0	0	0	0	0	0	0	1	0	0	0	1	0	2002	219630		354536	1579907	168481	211626	18.93	4.00608e+06	4.00608e+06		4790	2002
Applied Biosystems	US	Subsidiary	78	34	0	0	0	0	0	0	0	0	0	0	0	0	1	0	0	0	1	0	2003	221204		409626	1673382	183217	208963	18.65	3.89716e+06	3.89716e+06		4540	2003
Applied Biosystems	US	Subsidiary	78	34	0	0	0	0	0	0	0	0	0	0	0	0	1	0	0	0	1	0	2004	214153		402908	1731103	182881	204600	21.49	4396854	4396854		4400	2004
Applied Biosystems	US	Subsidiary	78	34	0	0	0	0	0	0	0	0	0	0	0	0	1	0	0	0	1	0	2005	192197		400422	1781557	236894	196400	19.6	3.84944e+06	3.84944e+06		4030	2005
Applied Molecular Evolution, Inc.	US	Subsidiary	67	1	0	0	0	0	1	0	0	0	0	0	0	0	0	0	0	0	0	0	1997	2992.39	5628.85		3328.63	-2220.67	1659		0	0			1997
Applied Molecular Evolution, Inc.	US	Subsidiary	67	1	0	0	0	0	1	0	0	0	0	0	0	0	0	0	0	0	0	0	1998	2583.18	4557.68	347.763	2590.07	-1866.8	1659		0	0			1998
Applied Molecular Evolution, Inc.	US	Subsidiary	67	1	0	0	0	0	1	0	0	0	0	0	0	0	0	0	0	0	0	0	1999	4421.17	6226.03	441.793	2592.31	-3375.61	2570		0	0		30	1999
Applied Molecular Evolution, Inc.	US	Subsidiary	67	1	0	0	0	0	1	0	0	0	0	0	0	0	0	0	0	0	0	0	2000	4462	19521	851	2693	-13559	22392	17.0625	382064	382064		47	2000
Applied Molecular Evolution, Inc.	US	Subsidiary	67	1	0	0	0	0	1	0	0	0	0	0	0	0	0	0	0	0	0	0	2001	10933	22101	3223	3613	-13230	22407	12.31	275830	275830		83	2001
Applied Molecular Evolution, Inc.	US	Subsidiary	67	1	0	0	0	0	1	0	0	0	0	0	0	0	0	0	0	0	0	0	2002	15133	28034	14490	7927	-17443	20588	2.05	42205.4	42205.4		106	2002
Ariad Pharmaceuticals, Inc.	US	Public	22	6	0	0	0	0	1	0	0	0	0	0	0	0	0	0	0	0	0	0	1992	5315.54	7136.1	8519.1	1218.15	-5917.96	12777		0	0			1992
Ariad Pharmaceuticals, Inc.	US	Public	22	6	0	0	0	0	1	0	0	0	0	0	0	0	0	0	0	0	0	0	1993	11968.6	14420.6	7341.38	1850.73	-12569.8	13804		0	0			1993
Ariad Pharmaceuticals, Inc.	US	Public	22	6	0	0	0	0	1	0	0	0	0	0	0	0	0	0	0	0	0	0	1994	14566.4	17015.4	7196.48	1551.9	-15372.6	15912	1.75	27846	27846			1994
Ariad Pharmaceuticals, Inc.	US	Public	22	6	0	0	0	0	1	0	0	0	0	0	0	0	0	0	0	0	0	0	1995	13675	16279.4	6712.61	3462.45	-12816.9	18966	4.75	90088.5	90088.5			1995
Ariad Pharmaceuticals, Inc.	US	Public	22	6	0	0	0	0	1	0	0	0	0	0	0	0	0	0	0	0	0	0	1996	15253.9	17752.3	6509.4	11576.2	-6176.05	19037	5.06	96327.2	96327.2		89	1996
Ariad Pharmaceuticals, Inc.	US	Public	22	6	0	0	0	0	1	0	0	0	0	0	0	0	0	0	0	0	0	0	1997	20286.9	23622	11439.4	10991	-12631	19309	4.25	82063.2	82063.2		120	1997
Ariad Pharmaceuticals, Inc.	US	Public	22	6	0	0	0	0	1	0	0	0	0	0	0	0	0	0	0	0	0	0	1998	35515.3	38629.8	8049.67	13141.9	-26148.2	21939	1.69	37076.9	37076.9		146	1998
Ariad Pharmaceuticals, Inc.	US	Public	22	6	0	0	0	0	1	0	0	0	0	0	0	0	0	0	0	0	0	0	1999	28844.4	33304.1	3334.35	12912.7	24192.1	22032	2.81	61909.9	61909.9		56	1999
Ariad Pharmaceuticals, Inc.	US	Public	22	6	0	0	0	0	1	0	0	0	0	0	0	0	0	0	0	0	0	0	2000	12467	16010	2513	2178	-13832	27292	4.75	129637	129637		55	2000
Ariad Pharmaceuticals, Inc.	US	Public	22	6	0	0	0	0	1	0	0	0	0	0	0	0	0	0	0	0	0	0	2001	16587	21056	1851		-19759	32147	5.33	171344	171344		69	2001
Ariad Pharmaceuticals, Inc.	US	Public	22	6	0	0	0	0	1	0	0	0	0	0	0	0	0	0	0	0	0	0	2002	23018	28736	1041		-27843	34829	2.32	80803.3	80803.3		52	2002
Ariad Pharmaceuticals, Inc.	US	Public	22	6	0	0	0	0	1	0	0	0	0	0	0	0	0	0	0	0	0	0	2003	14889	20436	927		-19726	46817	7.45	348787	348787		52	2003
Ariad Pharmaceuticals, Inc.	US	Public	22	6	0	0	0	0	1	0	0	0	0	0	0	0	0	0	0	0	0	0	2004	27711	37153	3236		-35573	52689	7.43	391479	391479		72	2004
Array BioPharma	US	Public	7	0	0	0	0	0	1	0	0	0	0	0	0	0	0	0	0	0	0	0	1998		62.359			-49.304	2913		0	0			1998
Array BioPharma	US	Public	7	0	0	0	0	0	1	0	0	0	0	0	0	0	0	0	0	0	0	0	1999	3300.94	4823.01	2871.85	1503.86	-4307.41	2923		0	0			1999
Array BioPharma	US	Public	7	0	0	0	0	0	1	0	0	0	0	0	0	0	0	0	0	0	0	0	2000	3962.97	7432.94	6910.76	6773.63	-5132.4	3370		0	0		134	2000
Array BioPharma	US	Public	7	0	0	0	0	0	1	0	0	0	0	0	0	0	0	0	0	0	0	0	2001	8264.41	15932.7	17420.9	17005.8	-10612.1	23263	9.1	211693	211693		202	2001
Array BioPharma	US	Public	7	0	0	0	0	0	1	0	0	0	0	0	0	0	0	0	0	0	0	0	2002	13698.4	41052.7	35788.1	35089.1	-4480.64	27521	9.64	265302	265302			2002
Array BioPharma	US	Public	7	0	0	0	0	0	1	0	0	0	0	0	0	0	0	0	0	0	0	0	2003	20215.3	54986.6	38180.7	35125.4	-19574.1	28221	3.13	88331.7	88331.7		244	2003
Array BioPharma	US	Public	7	0	0	0	0	0	1	0	0	0	0	0	0	0	0	0	0	0	0	0	2004		60715.9	33811	34831	-25504	28872	7.95	229532	229532		250	2004
Array BioPharma	US	Public	7	0	0	0	0	0	1	0	0	0	0	0	0	0	0	0	0	0	0	0	2005		70291.3	31306.5	45505.5	-23244	38467	6.3	242342	242342		269	2005
Aurora Biosciences Corporation	US	Acquired	37	11	0	0	0	0	1	0	0	0	0	0	0	0	0	0	0	0	0	0	1995	365.548	411.727			-411.727			0	0			1995
Aurora Biosciences Corporation	US	Acquired	37	11	0	0	0	0	1	0	0	0	0	0	0	0	0	0	0	0	0	0	1996	4395.91	5670.95	1.902	2216.52	-2933.48	2865		0	0		59	1996
Aurora Biosciences Corporation	US	Acquired	37	11	0	0	0	0	1	0	0	0	0	0	0	0	0	0	0	0	0	0	1997	5405.73	16067.9	6.692	14907.7	267.334	17033	13.125	223558	223558		102	1997
Aurora Biosciences Corporation	US	Acquired	37	11	0	0	0	0	1	0	0	0	0	0	0	0	0	0	0	0	0	0	1998	17145.8	46990.4	10.864	26537.9	-18653.1	17025	6.4375	109598	109598		167	1998
Aurora Biosciences Corporation	US	Acquired	37	11	0	0	0	0	1	0	0	0	0	0	0	0	0	0	0	0	0	0	1999	11593.5	50907.5	11.892	50324.3	151.919	17443	26.5	462240	462240		197	1999
Aurora Biosciences Corporation	US	Acquired	37	11	0	0	0	0	1	0	0	0	0	0	0	0	0	0	0	0	0	0	2000	14368.5	63402	13.11	63790.6	4353.43	20717	31.4375	651291	651291		344	2000
AVI BioPharma	US	Public	15	10	0	0	0	0	1	0	0	0	0	0	0	0	0	0	0	0	0	0	1995	2097.8	2707.52	944.757	83	-2556.89	5817		0	0			1995
AVI BioPharma	US	Public	15	10	0	0	0	0	1	0	0	0	0	0	0	0	0	0	0	0	0	0	1996	1729.55	2343.36	531.652	27	-2087.36	7487		0	0		32	1996
AVI BioPharma	US	Public	15	10	0	0	0	0	1	0	0	0	0	0	0	0	0	0	0	0	0	0	1997	2737.17	4019.39	438.82	14	-3615.99	11126	6.81	75768.1	75768.1		48	1997
AVI BioPharma	US	Public	15	10	0	0	0	0	1	0	0	0	0	0	0	0	0	0	0	0	0	0	1998	6306.86	27401.4	411.828	120	-26734	13346	4	53384	53384		54	1998
AVI BioPharma	US	Public	15	10	0	0	0	0	1	0	0	0	0	0	0	0	0	0	0	0	0	0	1999	6672.03	8489.39	403.303	17	-8278.44	16236	5.44	88323.8	88323.8		56	1999
AVI BioPharma	US	Public	15	10	0	0	0	0	1	0	0	0	0	0	0	0	0	0	0	0	0	0	2000	9268.33	11538.6	1036.75	1297	-9239.96	21508	4.75	102163	102163		71	2000
AVI BioPharma	US	Public	15	10	0	0	0	0	1	0	0	0	0	0	0	0	0	0	0	0	0	0	2001	12750.9	16108.7	4897.79	17	-26925.2	23223	10.91	253363	253363		85	2001
AVI BioPharma	US	Public	15	10	0	0	0	0	1	0	0	0	0	0	0	0	0	0	0	0	0	0	2002	22413.9	30196.8	6584.29	837	-29359.1	26563	5	132815	132815		89	2002
AVI BioPharma	US	Public	15	10	0	0	0	0	1	0	0	0	0	0	0	0	0	0	0	0	0	0	2003	15284.4	19843.3	7008.43	970	-14616.6	34466	4.07	140277	140277		106	2003
AVI BioPharma	US	Public	15	10	0	0	0	0	1	0	0	0	0	0	0	0	0	0	0	0	0	0	2004	20738.7		6313.64	430	-24777.7	36143	2.35	84936.1	84936.1		112	2004
Axys Pharmaceuticals	US	Acquired	33	4	0	0	0	0	1	0	0	0	0	0	0	0	0	0	0	0	0	0	1990	1417.59	1667.75		25	-1592.79			0	0			1990
Axys Pharmaceuticals	US	Acquired	33	4	0	0	0	0	1	0	0	0	0	0	0	0	0	0	0	0	0	0	1991	4832.87	5701.53	2109.27	25	-5627.85	401		0	0			1991
Axys Pharmaceuticals	US	Acquired	33	4	0	0	0	0	1	0	0	0	0	0	0	0	0	0	0	0	0	0	1992	6993.9	8524.76	3092.25		-8593.11	397		0	0			1992
Axys Pharmaceuticals	US	Acquired	33	4	0	0	0	0	1	0	0	0	0	0	0	0	0	0	0	0	0	0	1993	8910	11193	4695	2542	-8479	8493		0	0			1993
Axys Pharmaceuticals	US	Acquired	33	4	0	0	0	0	1	0	0	0	0	0	0	0	0	0	0	0	0	0	1994	13155	17165	3729	8304	-8339	8635	6.13	52932.5	52932.5			1994
Axys Pharmaceuticals	US	Acquired	33	4	0	0	0	0	1	0	0	0	0	0	0	0	0	0	0	0	0	0	1995	14689	41450	7423	16727	-23733	10170	6.5	66105	66105		129	1995
Axys Pharmaceuticals	US	Acquired	33	4	0	0	0	0	1	0	0	0	0	0	0	0	0	0	0	0	0	0	1996	24319	29958	10446	21560	-5928	14832	13.5	200232	200232		160	1996
Axys Pharmaceuticals	US	Acquired	33	4	0	0	0	0	1	0	0	0	0	0	0	0	0	0	0	0	0	0	1997	31050	38203	14454	24814	-10967	15203	13.5	205240	205240		395	1997
Axys Pharmaceuticals	US	Acquired	33	4	0	0	0	0	1	0	0	0	0	0	0	0	0	0	0	0	0	0	1998	62176	203582	21510	47422	-156124	30234	8.38	253361	253361		427	1998
Axys Pharmaceuticals	US	Acquired	33	4	0	0	0	0	1	0	0	0	0	0	0	0	0	0	0	0	0	0	1999	65504	87470	18873	38257	-48763	30471	5.88	179169	179169		298	1999
Axys Pharmaceuticals	US	Acquired	33	4	0	0	0	0	1	0	0	0	0	0	0	0	0	0	0	0	0	0	2000	36575	45982	10983		9856	37270	4.19	156161	156161		168	2000
Biacore AB	SE	Public	23	7	0	0	0	0	0	0	0	0	0	0	0	0	1	0	0	0	0	0	1993	5789		9823		-5023			0	0			1993
Biacore AB	SE	Public	23	7	0	0	0	0	0	0	0	0	0	0	0	0	1	0	0	0	0	0	1994	4986		9772		170			0	0			1994
Biacore AB	SE	Public	23	7	0	0	0	0	0	0	0	0	0	0	0	0	1	0	0	0	0	0	1995	6506	7118	10242	29262	5048	9750		0	0			1995
Biacore AB	SE	Public	23	7	0	0	0	0	0	0	0	0	0	0	0	0	1	0	0	0	0	0	1996	6528	11810	10125	36165	5692	9750		0	0			1996
Biacore AB	SE	Public	23	7	0	0	0	0	0	0	0	0	0	0	0	0	1	0	0	0	0	0	1997	6181	14158	8773	31983	3748	9750		0	0			1997
Biacore AB	SE	Public	23	7	0	0	0	0	0	0	0	0	0	0	0	0	1	0	0	0	0	0	1998	5846	16026	8660	34650	4764	9750		0	0			1998
Biacore AB	SE	Public	23	7	0	0	0	0	0	0	0	0	0	0	0	0	1	0	0	0	0	0	1999	5818	16365	9304	37445	5637	9750		0	0			1999
Biacore AB	SE	Public	23	7	0	0	0	0	0	0	0	0	0	0	0	0	1	0	0	0	0	0	2000	7276	20821	8340	43882	5912	9750	43.88	427830	427830			2000
Biacore AB	SE	Public	23	7	0	0	0	0	0	0	0	0	0	0	0	0	1	0	0	0	0	0	2001	9420	24314	9686	48934	4524	9750	31.21	304298	304298			2001
Biacore AB	SE	Public	23	7	0	0	0	0	0	0	0	0	0	0	0	0	1	0	0	0	0	0	2002	11867	30503	13319	69830	9182	9750	20.34	198315	198315			2002
Biacore AB	SE	Public	23	7	0	0	0	0	0	0	0	0	0	0	0	0	1	0	0	0	0	0	2003	10718	40685	15260	70321	6049	9750	23.14	225615	225615			2003
Biacore AB	SE	Public	23	7	0	0	0	0	0	0	0	0	0	0	0	0	1	0	0	0	0	0	2004	15599	42296	14012	66390	-547	9750	19.66	191685	191685			2004
Biotage AB	US	Public	15	1	0	0	0	0	0	0	0	0	0	0	0	0	1	0	0	0	0	0	2000	6100	16300	3800	5000	-8500	31000	10.59	328290	328290			2000
Biotage AB	US	Public	15	1	0	0	0	0	0	0	0	0	0	0	0	0	1	0	0	0	0	0	2001	11300	27300	5300	10500	-13300	36000	3.63	130680	130680			2001
Biotage AB	US	Public	15	1	0	0	0	0	0	0	0	0	0	0	0	0	1	0	0	0	0	0	2002	7400	27800	5900	10000	-17300	36000	0.81	29160	29160			2002
Biotage AB	US	Public	15	1	0	0	0	0	0	0	0	0	0	0	0	0	1	0	0	0	0	0	2003	10200	53800	15000	21500	-30300	42000	1.45	60900	60900			2003
Biotage AB	US	Public	15	1	0	0	0	0	0	0	0	0	0	0	0	0	1	0	0	0	0	0	2004	10400	58300	13400	49900	-10200	60400	1.33	80332	80332			2004
Bruker Biosciences	US	Public	1	0	0	0	0	0	0	0	0	0	0	0	0	0	1	0	0	0	1	0	2000	20033	142500	25528	76602	2200	55	23.5625	1295.94	1295.94		500	2000
Bruker Biosciences	US	Public	1	0	0	0	0	0	0	0	0	0	0	0	0	0	1	0	0	0	1	0	2001	18468	173900	37252	92691	2700	55	16.35	899.25	899.25		550	2001
Bruker Biosciences	US	Public	1	0	0	0	0	0	0	0	0	0	0	0	0	0	1	0	0	0	1	0	2002	20734	215000	52543	116368	-6800	55	4.86	267.3	267.3		670	2002
Bruker Biosciences	US	Public	1	0	0	0	0	0	0	0	0	0	0	0	0	0	1	0	0	0	1	0	2003	40508	270400	81354	260679	-17600	86	4.55	391.3	391.3		1279	2003
Bruker Biosciences	US	Public	1	0	0	0	0	0	0	0	0	0	0	0	0	0	1	0	0	0	1	0	2004	43219	285500	84990	284416	-7800	89	4.03	358.67	358.67		1270	2004
Caliper Life Sciences Corporation	US	Public	206	43	0	0	0	0	0	0	0	0	0	0	0	1	0	0	0	0	1	0	1996	2734	4952		132	-4710	2304		0	0			1996
Caliper Life Sciences Corporation	US	Public	206	43	0	0	0	0	0	0	0	0	0	0	0	1	0	0	0	0	1	0	1997	7200	9678	2050	2266	-6281	2479		0	0			1997
Caliper Life Sciences Corporation	US	Public	206	43	0	0	0	0	0	0	0	0	0	0	0	1	0	0	0	0	1	0	1998	9584	12516	2796	8155	-2975	2772		0	0		101	1998
Caliper Life Sciences Corporation	US	Public	206	43	0	0	0	0	0	0	0	0	0	0	0	1	0	0	0	0	1	0	1999	18415	27612	5346	12087	-14373	21002	66.75	1.40188e+06	1.40188e+06		118	1999
Caliper Life Sciences Corporation	US	Public	206	43	0	0	0	0	0	0	0	0	0	0	0	1	0	0	0	0	1	0	2000	35997	50329	9101	18564	-13317	23688	47	1113336	1113336		185	2000
Caliper Life Sciences Corporation	US	Public	206	43	0	0	0	0	0	0	0	0	0	0	0	1	0	0	0	0	1	0	2001	38263	63235	12581	29588	3823	24200	15.61	377762	377762		250	2001
Caliper Life Sciences Corporation	US	Public	206	43	0	0	0	0	0	0	0	0	0	0	0	1	0	0	0	0	1	0	2002	43317	72470	12545	25833	-40964	24694	2.96	73094.2	73094.2		251	2002
Caliper Life Sciences Corporation	US	Public	206	43	0	0	0	0	0	0	0	0	0	0	0	1	0	0	0	0	1	0	2003	35529	102254	9106	49411	-49527	28382	6.66	189024	189024		454	2003
Caliper Life Sciences Corporation	US	Public	206	43	0	0	0	0	0	0	0	0	0	0	0	1	0	0	0	0	1	0	2004	22728	112425	6186	80127	-31556	30360	7.53	228611	228611		414	2004
Celera Diagnostics	US	Subsidiary	0	0	0	0	0	1	1	0	0	0	0	0	0	0	0	0	0	0	0	0	2001	4484		2417	100	-4960			0	0		49	2001
Celera Diagnostics	US	Subsidiary	0	0	0	0	0	1	1	0	0	0	0	0	0	0	0	0	0	0	0	0	2002	39022		8746	474	-44763			0	0		160	2002
Celera Diagnostics	US	Subsidiary	0	0	0	0	0	1	1	0	0	0	0	0	0	0	0	0	0	0	0	0	2003	49008		12574	17496	-51237			0	0		210	2003
Celera Diagnostics	US	Subsidiary	0	0	0	0	0	1	1	0	0	0	0	0	0	0	0	0	0	0	0	0	2004	43818		9245	36674	-41968			0	0		220	2004
Celera Diagnostics	US	Subsidiary	0	0	0	0	0	1	1	0	0	0	0	0	0	0	0	0	0	0	0	0	2005	37867		6436	35479	-29883			0	0		210	2005
Celera Genomics	US	Subsidiary	33	4	0	0	0	1	1	0	0	0	1	0	0	1	0	0	0	0	0	0	1999	43700		104200	12500	-44900	50200	8.1	406620	406620		359	1999
Celera Genomics	US	Subsidiary	33	4	0	0	0	1	1	0	0	0	1	0	0	1	0	0	0	0	0	0	2000	148620		111400	42747	-92737	53725	93.5	5.02329e+06	5.02329e+06		684	2000
Celera Genomics	US	Subsidiary	33	4	0	0	0	1	1	0	0	0	1	0	0	1	0	0	0	0	0	0	2001	164693		123497	88680	-186229	60718	39.66	2.40808e+06	2.40808e+06		817	2001
Celera Genomics	US	Subsidiary	33	4	0	0	0	1	1	0	0	0	1	0	0	1	0	0	0	0	0	0	2002	132655		127024	120837	-211772	66047	12	792564	792564		820	2002
Celera Genomics	US	Subsidiary	33	4	0	0	0	1	1	0	0	0	1	0	0	1	0	0	0	0	0	0	2003	117828		104742	86354	-81929	71532	10.32	738210	738210		540	2003
Celera Genomics	US	Subsidiary	33	4	0	0	0	1	1	0	0	0	1	0	0	1	0	0	0	0	0	0	2004	101388		34093	57416	-57476	72500	11.51	834475	834475		530	2004
Celera Genomics	US	Subsidiary	33	4	0	0	0	1	1	0	0	0	1	0	0	1	0	0	0	0	0	0	2005	103532		32131	28104	-77117	73400	10.97	805198	805198		480	2005
Cepheid	US	Public	27	10	0	0	0	0	0	0	0	0	0	0	0	0	1	0	0	0	0	0	1997	2220.69	2803.39		1445.29	-1274.16			0	0			1997
Cepheid	US	Public	27	10	0	0	0	0	0	0	0	0	0	0	0	0	1	0	0	0	0	0	1998	5990.13	7168.44	1100.16	3576.51	-3311.57	6765		0	0			1998
Cepheid	US	Public	27	10	0	0	0	0	0	0	0	0	0	0	0	0	1	0	0	0	0	0	1999	10261.3	11656.2	2077.84	3595.52	-7918.61	6871		0	0		76	1999
Cepheid	US	Public	27	10	0	0	0	0	0	0	0	0	0	0	0	0	1	0	0	0	0	0	2000	15055	23851	2892	7062	-14819	26424	8.44	223019	223019		102	2000
Cepheid	US	Public	27	10	0	0	0	0	0	0	0	0	0	0	0	0	1	0	0	0	0	0	2001	15003	28060	3175	11354	-15511	26646	4.2	111913	111913		143	2001
Cepheid	US	Public	27	10	0	0	0	0	0	0	0	0	0	0	0	0	1	0	0	0	0	0	2002	16889	34472	6144	14654	-19741	30986	5.09	157719	157719		148	2002
Cepheid	US	Public	27	10	0	0	0	0	0	0	0	0	0	0	0	0	1	0	0	0	0	0	2003	15330	36092	8071	18534	-17531	36000	9.58	344880	344880		178	2003
Cepheid	US	Public	27	10	0	0	0	0	0	0	0	0	0	0	0	0	1	0	0	0	0	0	2004	15903	66938	9756	52968	-13800	42048	9.94	417957	417957		212	2004
ChemGenex Pharmaceuticals Limited	AU	Public	2	0	0	0	0	0	1	0	0	0	0	1	0	1	0	0	0	0	0	0	1996	0	103	130	0	6951	0	0	0	79734	79734	0	1996
ChemGenex Pharmaceuticals Limited	AU	Public	2	0	0	0	0	0	1	0	0	0	0	1	0	1	0	0	0	0	0	0	1997	0	1063	126	0	-194	0	0	0	74342	74342	0	1997
ChemGenex Pharmaceuticals Limited	AU	Public	2	0	0	0	0	0	1	0	0	0	0	1	0	1	0	0	0	0	0	0	1998	0	1759	102	406	-3609	0	0	0	33597	33597	0	1998
ChemGenex Pharmaceuticals Limited	AU	Public	2	0	0	0	0	0	1	0	0	0	0	1	0	1	0	0	0	0	0	0	1999	0	2178	98	987	-8394	0	0	0	26467	26467	0	1999
ChemGenex Pharmaceuticals Limited	AU	Public	2	0	0	0	0	0	1	0	0	0	0	1	0	1	0	0	0	0	0	0	2000	0	3899	397	1226	-5390	0	0	0	32717	32717	0	2000
ChemGenex Pharmaceuticals Limited	AU	Public	2	0	0	0	0	0	1	0	0	0	0	1	0	1	0	0	0	0	0	0	2001	0	4626	176	1990	-1745	0	0	0	0	0	0	2001
ChemGenex Pharmaceuticals Limited	AU	Public	2	0	0	0	0	0	1	0	0	0	0	1	0	1	0	0	0	0	0	0	2002	0	6844	734	2316	-4206	0	0	0	0	0	0	2002
ChemGenex Pharmaceuticals Limited	AU	Public	2	0	0	0	0	0	1	0	0	0	0	1	0	1	0	0	0	0	0	0	2003	0	4582	719	3367	-1272	0	0	0	0	0	0	2003
ChemGenex Pharmaceuticals Limited	AU	Public	2	0	0	0	0	0	1	0	0	0	0	1	0	1	0	0	0	0	0	0	2004	0	6100	588	2017	-3594	0	0	0	33357	33357	0	2004
ChemGenex Pharmaceuticals Limited	AU	Public	2	0	0	0	0	0	1	0	0	0	0	1	0	1	0	0	0	0	0	0	2005	0	8154	447	2684	-3572	0	0	0	62903	62903	0	2005
Chondrogene, Inc	CA	Public	0	0	0	0	0	0	1	0	0	0	0	0	0	0	0	0	0	0	0	0	2002	1085.31	1000	667.975	152.077	-870.614	23337		0	0	0		2002
Chondrogene, Inc	CA	Public	0	0	0	0	0	0	1	0	0	0	0	0	0	0	0	0	0	0	0	0	2003	3051.79	3000	875.944	2882.61	-262.313	33337		0	0	0		2003
Chondrogene, Inc	CA	Public	0	0	0	0	0	0	1	0	0	0	0	0	0	0	0	0	0	0	0	0	2004	4175.3	6100	805.112	1632.69	-4118.49	39264	0.81	31803.8	31803.8			2004
Ciphergen Biosystems	US	Public	24	3	0	0	0	0	0	0	0	0	0	0	0	0	1	0	0	0	1	0	1997	3249	6060		1283	-6005	3744		0	0			1997
Ciphergen Biosystems	US	Public	24	3	0	0	0	0	0	0	0	0	0	0	0	0	1	0	0	0	1	0	1998	4733	9774	791	2933	-8052	6861		0	0			1998
Ciphergen Biosystems	US	Public	24	3	0	0	0	0	0	0	0	0	0	0	0	0	1	0	0	0	1	0	1999	3139	11292	867	5010	-8046	6853		0	0		95	1999
Ciphergen Biosystems	US	Public	24	3	0	0	0	0	0	0	0	0	0	0	0	0	1	0	0	0	1	0	2000	7475	28116	4687	8935	-20304	26784	13.25	354888	354888		114	2000
Ciphergen Biosystems	US	Public	24	3	0	0	0	0	0	0	0	0	0	0	0	0	1	0	0	0	1	0	2001	12895	41866	10228	19049	-25812	27057	8	216456	216456		229	2001
Ciphergen Biosystems	US	Public	24	3	0	0	0	0	0	0	0	0	0	0	0	0	1	0	0	0	1	0	2002	20754	56912	13370	39300	-29072	27342	3.45	94329.9	94329.9		323	2002
Ciphergen Biosystems	US	Public	24	3	0	0	0	0	0	0	0	0	0	0	0	0	1	0	0	0	1	0	2003	24920	66407	15891	58372	-36747	29080	11.43	332384	332384		341	2003
Ciphergen Biosystems	US	Public	24	3	0	0	0	0	0	0	0	0	0	0	0	0	1	0	0	0	1	0	2004	19268	59780	9315	40181	-19841	29473	4.3	126734	126734		255	2004
Combimatrix Inc	US	Private	4	1	0	0	0	0	1	0	0	0	0	0	0	0	0	0	0	0	1	0	2004	8.1	0						0	0			2004
Commonwealth Biotechnologies, Inc.	US	Public	4	1	0	0	0	1	0	0	0	0	0	1	0	0	0	0	0	0	0	0	1995	70	370.7	100.749		-11.89	71		0	0			1995
Commonwealth Biotechnologies, Inc.	US	Public	4	1	0	0	0	1	0	0	0	0	0	1	0	0	0	0	0	0	0	0	1996	308.484	870.03	243.611		110.088	71		0	0		33	1996
Commonwealth Biotechnologies, Inc.	US	Public	4	1	0	0	0	1	0	0	0	0	0	1	0	0	0	0	0	0	0	0	1997	574.859	2666.1	1435.81		-1168.82	1621	8.38	13584	13584		36	1997
Commonwealth Biotechnologies, Inc.	US	Public	4	1	0	0	0	1	0	0	0	0	0	1	0	0	0	0	0	0	0	0	1998	474.998	3845.18	7263.79	1604.27	-2096.94	1633	8.62	14076.5	14076.5		35	1998
Commonwealth Biotechnologies, Inc.	US	Public	4	1	0	0	0	1	0	0	0	0	0	1	0	0	0	0	0	0	0	0	1999	380	4427.04	7019.11	2565.13	-2091.19	1644	9.16	15059	15059		33	1999
Commonwealth Biotechnologies, Inc.	US	Public	4	1	0	0	0	1	0	0	0	0	0	1	0	0	0	0	0	0	0	0	2000	150	5000.22	7153.85	4366.96	-921.916	2076	3.75	7785	7785		48	2000
Commonwealth Biotechnologies, Inc.	US	Public	4	1	0	0	0	1	0	0	0	0	0	1	0	0	0	0	0	0	0	0	2001	14		6788.19	4786.09	-1673.03	2076	2.72	5646.72	5646.72		33	2001
Commonwealth Biotechnologies, Inc.	US	Public	4	1	0	0	0	1	0	0	0	0	0	1	0	0	0	0	0	0	0	0	2002	0		6198.73	4434.38	-625.726	2434	0.68	1655.12	1655.12		33	2002
Commonwealth Biotechnologies, Inc.	US	Public	4	1	0	0	0	1	0	0	0	0	0	1	0	0	0	0	0	0	0	0	2003			5649.66	5104.06	-80.601	2535	3.21	8137.35	8137.35			2003
Commonwealth Biotechnologies, Inc.	US	Public	4	1	0	0	0	1	0	0	0	0	0	1	0	0	0	0	0	0	0	0	2004			5701.16	5748.7	-367.549	3204	6	19224	19224			2004
Compugen	IL	Public	6	4	0	0	0	1	1	0	0	0	0	0	0	1	0	0	0	0	0	0	1998	3567	6306		4531	-3082	5981		0	0			1998
Compugen	IL	Public	6	4	0	0	0	1	1	0	0	0	0	0	0	1	0	0	0	0	0	0	1999	6676	10994	2397	3237	-8129	5981		0	0			1999
Compugen	IL	Public	6	4	0	0	0	1	1	0	0	0	0	0	0	1	0	0	0	0	0	0	2000	12169	21347	3189	6891	-13404	25981	6.25	162381	162381		168	2000
Compugen	IL	Public	6	4	0	0	0	1	1	0	0	0	0	0	0	1	0	0	0	0	0	0	2001	15976	30379	4272	11360	-15144	26048	4.7	122426	122426		176	2001
Compugen	IL	Public	6	4	0	0	0	1	1	0	0	0	0	0	0	1	0	0	0	0	0	0	2002	14170	26141	3801	11097	-12204	26162	1.77	46306.7	46306.7		170	2002
Compugen	IL	Public	6	4	0	0	0	1	1	0	0	0	0	0	0	1	0	0	0	0	0	0	2003	13306	23042	3937	8826	-11442	26848	5.05	135582	135582		141	2003
Compugen	IL	Public	6	4	0	0	0	1	1	0	0	0	0	0	0	1	0	0	0	0	0	0	2004	12318	19604	3739	4027	-13722	27726	5.15	142789	142789		123	2004
Corixa	US	Acquired	154	83	0	0	0	0	1	0	0	0	0	0	0	0	0	0	0	0	0	0	1994	438.783	205.533			-989.25			0	0			1994
Corixa	US	Acquired	154	83	0	0	0	0	1	0	0	0	0	0	0	0	0	0	0	0	0	0	1995	7039.76	7571.64	1269.07	2714.86	-4149.97	2493		0	0			1995
Corixa	US	Acquired	154	83	0	0	0	0	1	0	0	0	0	0	0	0	0	0	0	0	0	0	1996	9994.8	10775.7	2237.2	5804.54	-4146.76	2594		0	0		82	1996
Corixa	US	Acquired	154	83	0	0	0	0	1	0	0	0	0	0	0	0	0	0	0	0	0	0	1997	16398.2	-18431.2	4046.48	14366.7	-2675.86	11774	8.937	105224	105224		104	1997
Corixa	US	Acquired	154	83	0	0	0	0	1	0	0	0	0	0	0	0	0	0	0	0	0	0	1998	27436	42129	8831	18270	-21316	13401	9.25	123959	123959		132	1998
Corixa	US	Acquired	154	83	0	0	0	0	1	0	0	0	0	0	0	0	0	0	0	0	0	0	1999	41962	83929	21281	26498	-54758	18627	17	316659	316659		276	1999
Corixa	US	Acquired	154	83	0	0	0	0	1	0	0	0	0	0	0	0	0	0	0	0	0	0	2000	61911	702804	39276	36974	-667169	40317	27.875	1.12384e+06	1.12384e+06		538	2000
Corixa	US	Acquired	154	83	0	0	0	0	1	0	0	0	0	0	0	0	0	0	0	0	0	0	2001	138621	218607	48999	58065	-148037	41573	15.07	626505	626505		496	2001
Corixa	US	Acquired	154	83	0	0	0	0	1	0	0	0	0	0	0	0	0	0	0	0	0	0	2002	98359	282101	41876	48738	-207399	50217	6.39	320887	320887		366	2002
Corixa	US	Acquired	154	83	0	0	0	0	1	0	0	0	0	0	0	0	0	0	0	0	0	0	2003	95556	136183	26337	50710	-83919	55404	6.04	334640	334640		334	2003
Corixa	US	Acquired	154	83	0	0	0	0	1	0	0	0	0	0	0	0	0	0	0	0	0	0	2004	62322	80300	44237	24956	-76407	59516	3.64	216638	216638		263	2004
CRS Robotics Group	CA	Acquired	1	0	0	0	0	0	0	0	0	0	0	0	0	0	1	0	0	0	1	0	1993	172	1419			64	2235		0	0			1993
CRS Robotics Group	CA	Acquired	1	0	0	0	0	0	0	0	0	0	0	0	0	0	1	0	0	0	1	0	1994	257	3608			174	2235		0	0			1994
CRS Robotics Group	CA	Acquired	1	0	0	0	0	0	0	0	0	0	0	0	0	0	1	0	0	0	1	0	1995	738	8256	1233.93	8556.93	143	6559	4.76	31220.8	31220.8			1995
CRS Robotics Group	CA	Acquired	1	0	0	0	0	0	0	0	0	0	0	0	0	0	1	0	0	0	1	0	1996	2243	18603	1225.84	15383.2	-2873	6603	2.56	16903.7	16903.7			1996
CRS Robotics Group	CA	Acquired	1	0	0	0	0	0	0	0	0	0	0	0	0	0	1	0	0	0	1	0	1997	1483	17943	564.9	13699	-9249	6437	1.12	7209.44	7209.44			1997
CRS Robotics Group	CA	Acquired	1	0	0	0	0	0	0	0	0	0	0	0	0	0	1	0	0	0	1	0	1998	765	3578	395.44	8784.95	1288	7530	0.39	2936.7	2936.7			1998
CRS Robotics Group	CA	Acquired	1	0	0	0	0	0	0	0	0	0	0	0	0	0	1	0	0	0	1	0	1999	722	3863	374.64	9615.36	657	8442	1.7	14351.4	14351.4			1999
CRS Robotics Group	CA	Acquired	1	0	0	0	0	0	0	0	0	0	0	0	0	0	1	0	0	0	1	0	2000	917	4999	953.67	13736.1	579	9828	1.79	17592.1	17592.1			2000
CuraGen Corporation	US	Public	75	48	0	0	0	0	1	0	0	0	0	0	0	0	0	0	1	0	0	0	1995	344.217	2428.19		1581.17	-1088.61			0	0			1995
CuraGen Corporation	US	Public	75	48	0	0	0	0	1	0	0	0	0	0	0	0	0	0	1	0	0	0	1996	450.895	4656.36	1471.5	4422.95	-589.135	10243		0	0			1996
CuraGen Corporation	US	Public	75	48	0	0	0	0	1	0	0	0	0	0	0	0	0	0	1	0	0	0	1997	5126.66	13223.8	6920.2	5896.54	-7222.01	17160		0	0		168	1997
CuraGen Corporation	US	Public	75	48	0	0	0	0	1	0	0	0	0	0	0	0	0	0	1	0	0	0	1998	18130.9	29118.1	15900.3	9257.02	-18428.5	26634	3.53	94018	94018		303	1998
CuraGen Corporation	US	Public	75	48	0	0	0	0	1	0	0	0	0	0	0	0	0	0	1	0	0	0	1999	25794.4	41953.7	15077.4	15103.5	-25762.8	34798	34.88	1.21375e+06	1.21375e+06		288	1999
CuraGen Corporation	US	Public	75	48	0	0	0	0	1	0	0	0	0	0	0	0	0	0	1	0	0	0	2000	40950.9	55194.9	14187.9	20838.2	-26978.4	45320	27.31	1.23769e+06	1.23769e+06		358	2000
CuraGen Corporation	US	Public	75	48	0	0	0	0	1	0	0	0	0	0	0	0	0	0	1	0	0	0	2001	65849	84680	19376	23475	-42912	48729	22.37	1.09007e+06	1.09007e+06		506	2001
CuraGen Corporation	US	Public	75	48	0	0	0	0	1	0	0	0	0	0	0	0	0	0	1	0	0	0	2002	81654	115591	24336	18246	-90403	49362	4.65	229533	229533		403	2002
CuraGen Corporation	US	Public	75	48	0	0	0	0	1	0	0	0	0	0	0	0	0	0	1	0	0	0	2003	64545	86597	23540	6918	-74497	49897	7.33	365745	365745		327	2003
CuraGen Corporation	US	Public	75	48	0	0	0	0	1	0	0	0	0	0	0	0	0	0	1	0	0	0	2004	72743	98601	24132	6339	-90397	50647	7.16	362633	362633		242	2004
Cytomyx Holdings plc	GB	Public	0	0	0	0	0	0	0	0	0	0	0	0	0	0	0	0	0	0	1	0	2001		1300	800	900	-400			0	9957	9957		2001
Cytomyx Holdings plc	GB	Public	0	0	0	0	0	0	0	0	0	0	0	0	0	0	0	0	0	0	1	0	2002		2600	1000	1300	-1300	7231		0	2833	2833		2002
Cytomyx Holdings plc	GB	Public	0	0	0	0	0	0	0	0	0	0	0	0	0	0	0	0	0	0	1	0	2003		9000	1800	8200	-600	28049		0	21585	21585		2003
Cytomyx Holdings plc	GB	Public	0	0	0	0	0	0	0	0	0	0	0	0	0	0	0	0	0	0	1	0	2004		11800	2900	10200	-1600	41792		0	11357	11357		2004
Cytrx	US	Public	17	2	0	0	0	0	1	0	0	0	0	0	0	0	0	0	0	0	0	0	1990	792.373	2075.48	148.789	1160.7	-914.779	4718	3.13	14767.3	14767.3			1990
Cytrx	US	Public	17	2	0	0	0	0	1	0	0	0	0	0	0	0	0	0	0	0	0	0	1991	925.93	2535.82	148.64	5091.45	2519.32	6367	23.75	151216	151216			1991
Cytrx	US	Public	17	2	0	0	0	0	1	0	0	0	0	0	0	0	0	0	0	0	0	0	1992	2698.97	5051.76	323.469	4984.11	-67.656	7870	21	165270	165270			1992
Cytrx	US	Public	17	2	0	0	0	0	1	0	0	0	0	0	0	0	0	0	0	0	0	0	1993	4719.91	7773.14	3304.86	4544.54	-3228.6	7886	25	197150	197150			1993
Cytrx	US	Public	17	2	0	0	0	0	1	0	0	0	0	0	0	0	0	0	0	0	0	0	1994	6769.17	10319.5	5649.06	2488.02	-7700.19	7894	5.25	41443.5	41443.5			1994
Cytrx	US	Public	17	2	0	0	0	0	1	0	0	0	0	0	0	0	0	0	0	0	0	0	1995	7070.6	13195.9	5137.76	2543.33	-10652.6	7857	4.5	35356.5	35356.5		60	1995
Cytrx	US	Public	17	2	0	0	0	0	1	0	0	0	0	0	0	0	0	0	0	0	0	0	1996	3108.48	9816.96	5012.81	4025.18	-5791.78	7437	3.44	25583.3	25583.3		77	1996
Cytrx	US	Public	17	2	0	0	0	0	1	0	0	0	0	0	0	0	0	0	0	0	0	0	1997	4648.56	21944.4	4713.59	15786.9	-6052.99	7431	2.94	21847.1	21847.1		74	1997
Cytrx	US	Public	17	2	0	0	0	0	1	0	0	0	0	0	0	0	0	0	0	0	0	0	1998	7305.84	10101.1	195.03	2595.03	-5118.48	7611	0.97	7382.67	7382.67		20	1998
Cytrx	US	Public	17	2	0	0	0	0	1	0	0	0	0	0	0	0	0	0	0	0	0	0	1999	12811.9	16880.9	2641.81	1891.45	-15029.3	7740	0.91	7043.4	7043.4		18	1999
Cytrx	US	Public	17	2	0	0	0	0	1	0	0	0	0	0	0	0	0	0	0	0	0	0	2000	1962.17	4475.31	2331.98	3327.86	-348.102	10100	0.72	7272	7272		5	2000
Cytrx	US	Public	17	2	0	0	0	0	1	0	0	0	0	0	0	0	0	0	0	0	0	0	2001	1844.04	5330.75	1745.73	4399.41	-931.341	10825	0.65	7036.25	7036.25		5	2001
Cytrx	US	Public	17	2	0	0	0	0	1	0	0	0	0	0	0	0	0	0	0	0	0	0	2002	767.102	7187.84	1.084	1341.91	-6175.64	21510	0.25	5377.5	5377.5			2002
Cytrx	US	Public	17	2	0	0	0	0	1	0	0	0	0	0	0	0	0	0	0	0	0	0	2003	4387.6	11378.4	227.413	94	-17844.6	33758	1.86	62789.9	62789.9			2003
Cytrx	US	Public	17	2	0	0	0	0	1	0	0	0	0	0	0	0	0	0	0	0	0	0	2004	6012.9	17039.9	447.579	428.164	-16392.2	39556	1.4	55378.4	55378.4			2004
deCODE Genetics	IS	Public	12	7	0	0	0	0	1	0	0	0	0	0	0	0	0	0	0	0	0	0	1997	6080096	8047.78			-8056.24			0	0			1997
deCODE Genetics	IS	Public	12	7	0	0	0	0	1	0	0	0	0	0	0	0	0	0	0	0	0	0	1998	6556	24175.6	12484.3	12705	-10908.2	9382		0	0			1998
deCODE Genetics	IS	Public	12	7	0	0	0	0	1	0	0	0	0	0	0	0	0	0	0	0	0	0	1999	11293	41434.3	13051.5	16591.5	-23788.4	9604		0	0		310	1999
deCODE Genetics	IS	Public	12	7	0	0	0	0	1	0	0	0	0	0	0	0	0	0	0	0	0	0	2000	22542	61115.3	37100.7	21545.7	-31118.5	45042	10.5	472941	472941		445	2000
deCODE Genetics	IS	Public	12	7	0	0	0	0	1	0	0	0	0	0	0	0	0	0	0	0	0	0	2001	44954	84198.8	61207.5	31550.6	-47838.5	45257	9.8	443519	443519		592	2001
deCODE Genetics	IS	Public	12	7	0	0	0	0	1	0	0	0	0	0	0	0	0	0	0	0	0	0	2002	56641	173087	83499	41065	-131886	53545	1.85	99058.2	99058.2		530	2002
deCODE Genetics	IS	Public	12	7	0	0	0	0	1	0	0	0	0	0	0	0	0	0	0	0	0	0	2003	19466	81595	71590	46811	-35123	53735	8.19	440090	440090		414	2003
deCODE Genetics	IS	Public	12	7	0	0	0	0	1	0	0	0	0	0	0	0	0	0	0	0	0	0	2004	29842	88536	60447	42127	-57255	54522	7.81	425817	425817		429	2004
Deltagen	US	Public	18	15	0	1	0	0	1	1	0	0	0	0	0	0	1	0	0	0	1	0	1997	879	1295			-1255			0	0			1997
Deltagen	US	Public	18	15	0	1	0	0	1	1	0	0	0	0	0	0	1	0	0	0	1	0	1998	3360	3998	2213	381	-3352	1811		0	0			1998
Deltagen	US	Public	18	15	0	1	0	0	1	1	0	0	0	0	0	0	1	0	0	0	1	0	1999	12144	15076	4973	1240	-13847	2070		0	0		138	1999
Deltagen	US	Public	18	15	0	1	0	0	1	1	0	0	0	0	0	0	1	0	0	0	1	0	2000	26262	37330	8635	2080	-32221	29868	10.44	311822	311822		212	2000
Deltagen	US	Public	18	15	0	1	0	0	1	1	0	0	0	0	0	0	1	0	0	0	1	0	2001	45033	62071	16672	9910	-48457	32077	9.2	295108	295108		356	2001
Deltagen	US	Public	18	15	0	1	0	0	1	1	0	0	0	0	0	0	1	0	0	0	1	0	2002	71281	125545	35458	17690	-107168	40987	0.48	19673.8	19673.8		290	2002
Digene Inc.	US	Public	17	14	0	0	0	1	0	0	0	0	0	0	0	0	0	0	0	0	0	0	1993	1047.29			4764.89	-1916.63			0	0			1993
Digene Inc.	US	Public	17	14	0	0	0	1	0	0	0	0	0	0	0	0	0	0	0	0	0	0	1994	1102.94		832.024	5294.27	-1433.44	368		0	0			1994
Digene Inc.	US	Public	17	14	0	0	0	1	0	0	0	0	0	0	0	0	0	0	0	0	0	0	1995	1855.99		732.059	6162.59	-1513.91	368		0	0		81	1995
Digene Inc.	US	Public	17	14	0	0	0	1	0	0	0	0	0	0	0	0	0	0	0	0	0	0	1996	2429.71		705.04	6740.49	-2635.01	11304	8	90432	90432			1996
Digene Inc.	US	Public	17	14	0	0	0	1	0	0	0	0	0	0	0	0	0	0	0	0	0	0	1997	4131.09		1214.55	10060.3	-5994.46	11580	12.75	147645	147645		120	1997
Digene Inc.	US	Public	17	14	0	0	0	1	0	0	0	0	0	0	0	0	0	0	0	0	0	0	1998	5284.76		2627.24	12008.9	-14088.6	14117	9.75	137641	137641		137	1998
Digene Inc.	US	Public	17	14	0	0	0	1	0	0	0	0	0	0	0	0	0	0	0	0	0	0	1999	4643.46		1737.08	17467.1	-9304.22	14566	11.05	160954	160954		124	1999
Digene Inc.	US	Public	17	14	0	0	0	1	0	0	0	0	0	0	0	0	0	0	0	0	0	0	2000	6123.03		3032.09	23044	-6767.21	16174	40.38	653106	653106		148	2000
Digene Inc.	US	Public	17	14	0	0	0	1	0	0	0	0	0	0	0	0	0	0	0	0	0	0	2001	8120.11		3490.49	34196.9	-6481	16755	40.8	683604	683604		193	2001
Digene Inc.	US	Public	17	14	0	0	0	1	0	0	0	0	0	0	0	0	0	0	0	0	0	0	2002	9264.55	58711.8	7398.64	48847.8	-9396.62	17973	11.76	211362	211362		243	2002
Digene Inc.	US	Public	17	14	0	0	0	1	0	0	0	0	0	0	0	0	0	0	0	0	0	0	2003	10262.1	68200	7515.1	63101.9	-4323.51	18325	27.34	501006	501006		297	2003
Digene Inc.	US	Public	17	14	0	0	0	1	0	0	0	0	0	0	0	0	0	0	0	0	0	0	2004	10743.8	83381.2	9561.79	90160.6	21542	19884	36.53	726363	726363		359	2004
Digene Inc.	US	Public	17	14	0	0	0	1	0	0	0	0	0	0	0	0	0	0	0	0	0	0	2005	12963.9	126183	10104	115142	-8166.87	20037	27.68	554624	554624		401	2005
Discovery Partners International	US	Public	16	8	0	0	0	0	0	0	0	0	0	1	0	0	1	0	0	0	1	0	1997	4143.19	6671.1		3149.48	-4822.02	957		0	0			1997
Discovery Partners International	US	Public	16	8	0	0	0	0	0	0	0	0	0	1	0	0	1	0	0	0	1	0	1998	5057.85	10042.5	1398.52	6213.74	-6277.51	1421		0	0			1998
Discovery Partners International	US	Public	16	8	0	0	0	0	0	0	0	0	0	1	0	0	1	0	0	0	1	0	1999	3537.65	8288.06	4655.23	13075.8	-3370.36	1612		0	0		190	1999
Discovery Partners International	US	Public	16	8	0	0	0	0	0	0	0	0	0	1	0	0	1	0	0	0	1	0	2000	8934.06	31102.8	9567.87	36263.7	-11696.7	23931	12.12	290044	290044		235	2000
Discovery Partners International	US	Public	16	8	0	0	0	0	0	0	0	0	0	1	0	0	1	0	0	0	1	0	2001	12981.8	30923.5	10641.7	41133.9	-11148.2	24262	7.4	179539	179539		225	2001
Discovery Partners International	US	Public	16	8	0	0	0	0	0	0	0	0	0	1	0	0	1	0	0	0	1	0	2002	6222.38	70206.8	9819.58	41315	-62112.8	24336	2.78	67654.1	67654.1		236	2002
Discovery Partners International	US	Public	16	8	0	0	0	0	0	0	0	0	0	1	0	0	1	0	0	0	1	0	2003	2553.53	18906.1	8408.03	49826.6	1058.91	24528	6.15	150847	150847		202	2003
Discovery Partners International	US	Public	16	8	0	0	0	0	0	0	0	0	0	1	0	0	1	0	0	0	1	0	2004	4304.84	19409.9	7206.16	51564	3902.77	26118	4.71	123016	123016		191	2004
Diversa Corporation	US	Public	98	82	1	0	0	0	1	0	0	0	0	1	0	0	0	0	0	0	0	0	1998	10665	15201	2622	1347	-13510	1856		0	0			1998
Diversa Corporation	US	Public	98	82	1	0	0	0	1	0	0	0	0	1	0	0	0	0	0	0	0	0	1999	11275	19506	3096	10272	-9019	2945		0	0		102	1999
Diversa Corporation	US	Public	98	82	1	0	0	0	1	0	0	0	0	1	0	0	0	0	0	0	0	0	2000	26427	43390	14903	24301	-8064	34891	17.94	625945	625945		200	2000
Diversa Corporation	US	Public	98	82	1	0	0	0	1	0	0	0	0	1	0	0	0	0	0	0	0	0	2001	48228	60874	28345	36039	-15664	35501	14.15	502339	502339		276	2001
Diversa Corporation	US	Public	98	82	1	0	0	0	1	0	0	0	0	1	0	0	0	0	0	0	0	0	2002	50318	61288	27427	31655	-27987	35769	9.05	323709	323709		279	2002
Diversa Corporation	US	Public	98	82	1	0	0	0	1	0	0	0	0	1	0	0	0	0	0	0	0	0	2003	73654	107734	32123	48959	-57696	43051	9.25	398222	398222		360	2003
Diversa Corporation	US	Public	98	82	1	0	0	0	1	0	0	0	0	1	0	0	0	0	0	0	0	0	2004	73405	91308	27019	57550	-33425	43730	8.74	382200	382200		322	2004
DNAPrint Genomics	US	Public	0	0	0	0	0	1	0	0	0	0	0	0	0	0	0	0	1	0	1	0	2001	1873	687	815	14	-2594	429287		0	0			2001
DNAPrint Genomics	US	Public	0	0	0	0	0	1	0	0	0	0	0	0	0	0	0	0	1	0	1	0	2002	2195	530	383	185	-3114	451366		0	0			2002
DNAPrint Genomics	US	Public	0	0	0	0	0	1	0	0	0	0	0	0	0	0	0	0	1	0	1	0	2003	2654	3858	282	710	-7790	523899		0	0			2003
DNAPrint Genomics	US	Public	0	0	0	0	0	1	0	0	0	0	0	0	0	0	0	0	1	0	1	0	2004	1561	2051	380	786	-3735	939124		0	0			2004
Ecopia Biosciences, Inc	CA	Public	1	0	0	0	0	0	1	0	0	0	0	0	0	0	0	0	0	0	0	0	2000	1274.05	1394.39	1180.62	388.494	-1005.89	41191	3.74	154054	154054		27000	2000
Ecopia Biosciences, Inc	CA	Public	1	0	0	0	0	0	1	0	0	0	0	0	0	0	0	0	0	0	0	0	2001	2387.46	3246.69	1802.64	707.258	-2539.43	41235	1.37	56492	56492		44000	2001
Ecopia Biosciences, Inc	CA	Public	1	0	0	0	0	0	1	0	0	0	0	0	0	0	0	0	0	0	0	0	2002	3121.13	3952.26	2267.39	460.975	-3491.29	50197	0.28	14055.2	14055.2			2002
Ecopia Biosciences, Inc	CA	Public	1	0	0	0	0	0	1	0	0	0	0	0	0	0	0	0	0	0	0	0	2003	4898.4	5794.22	2833.46	334.6	-5459.62	50465	0.82	41381.3	41381.3			2003
Ecopia Biosciences, Inc	CA	Public	1	0	0	0	0	0	1	0	0	0	0	0	0	0	0	0	0	0	0	0	2004	4999.69	6325.28	2368.52	302.779	-6022.51	58852	0.91	53555.3	53555.3			2004
Epoch Biosciences	US	Public	39	12	0	0	0	0	0	0	0	0	0	0	0	0	1	0	0	0	0	0	1991	2339.24	3934.18		1032.44	-3931.17			0	0			1991
Epoch Biosciences	US	Public	39	12	0	0	0	0	0	0	0	0	0	0	0	0	1	0	0	0	0	0	1992	3668.89	6751.76	272.928	962.556	-6789.34	2432		0	0			1992
Epoch Biosciences	US	Public	39	12	0	0	0	0	0	0	0	0	0	0	0	0	1	0	0	0	0	0	1993	4942.15	19372.7	951.514	1332.88	-18669.4	6932	4.5	31194	31194		67	1993
Epoch Biosciences	US	Public	39	12	0	0	0	0	0	0	0	0	0	0	0	0	1	0	0	0	0	0	1994	6734.18	11622	824.801	1429.2	-10092.8	7005	0.219	1534.1	1534.1		77	1994
Epoch Biosciences	US	Public	39	12	0	0	0	0	0	0	0	0	0	0	0	0	1	0	0	0	0	0	1996	2148.61	3405.11	277.498		-3452.16	14724	0.625	9202.5	9202.5		27	1996
Epoch Biosciences	US	Public	39	12	0	0	0	0	0	0	0	0	0	0	0	0	1	0	0	0	0	0	1997	2682.27	4196.22	160.011		-3604.81	14815	0.469	6948.23	6948.23		24	1997
Epoch Biosciences	US	Public	39	12	0	0	0	0	0	0	0	0	0	0	0	0	1	0	0	0	0	0	1998	2759.48	4774.05	173.831		-5103.01	14824	0.51	7560.24	7560.24		23	1998
Epoch Biosciences	US	Public	39	12	0	0	0	0	0	0	0	0	0	0	0	0	1	0	0	0	0	0	1999	2545.58	3960.17	399.705	181.094	-4699.95	19382	3.25	62991.5	62991.5		25	1999
Epoch Biosciences	US	Public	39	12	0	0	0	0	0	0	0	0	0	0	0	0	1	0	0	0	0	0	2000	3467.5	7174.79	3596.65	1367.05	-4895.04	24969	6.5626	163862	163862		24	2000
Epoch Biosciences	US	Public	39	12	0	0	0	0	0	0	0	0	0	0	0	0	1	0	0	0	0	0	2001	4833.93	12527.6	3852.36	7521.1	-4576.15	25652	2.5	64130	64130		51	2001
Epoch Biosciences	US	Public	39	12	0	0	0	0	0	0	0	0	0	0	0	0	1	0	0	0	0	0	2002	4677.31	14543.8	3947.99	11225.9	-3215.71	25684	1.5	38526	38526		53	2002
Epoch Biosciences	US	Public	39	12	0	0	0	0	0	0	0	0	0	0	0	0	1	0	0	0	0	0	2003	4121.12	13613.9	2569.55	8901.27	-4691.86	26155	2.27	59371.8	59371.8		67	2003
Eurogentec S.A.	BE	Public	6	0	0	0	0	1	0	0	0	0	0	1	0	0	0	0	0	0	0	0	2000	0	17795	2213.44	19253	0	0	0	0	0	0	0	2000
Eurogentec S.A.	BE	Public	6	0	0	0	0	1	0	0	0	0	0	1	0	0	0	0	0	0	0	0	2001	0	22986	2333.93	25065	1633	317945	0	0	0	0	0	2001
Eurogentec S.A.	BE	Public	6	0	0	0	0	1	0	0	0	0	0	1	0	0	0	0	0	0	0	0	2002	0	28640	2458.06	30602	1476.67	363445	0	0	0	0	0	2002
Eurogentec S.A.	BE	Public	6	0	0	0	0	1	0	0	0	0	0	1	0	0	0	0	0	0	0	0	2003	0	27399	2778.7	28672	943.51	363445	0	0	0	0	0	2003
Eurogentec S.A.	BE	Public	6	0	0	0	0	1	0	0	0	0	0	1	0	0	0	0	0	0	0	0	2004	0	28907	3597.47	27961	1351	363445	0	0	0	0	0	2004
EXACT Sciences Corporation	US	Public	19	17	0	0	0	1	0	0	0	0	0	0	0	0	0	0	0	0	0	0	1997	1221.5				-1883.07	873		0	0			1997
EXACT Sciences Corporation	US	Public	19	17	0	0	0	1	0	0	0	0	0	0	0	0	0	0	0	0	0	0	1998	2848.76		475.834		-3578.38	1437		0	0			1998
EXACT Sciences Corporation	US	Public	19	17	0	0	0	1	0	0	0	0	0	0	0	0	0	0	0	0	0	0	1999	3688.8		426.455		-4963.93	1583		0	0		44	1999
EXACT Sciences Corporation	US	Public	19	17	0	0	0	1	0	0	0	0	0	0	0	0	0	0	0	0	0	0	2000	5332.06		863.532		-11883.1	2790		0	0		44	2000
EXACT Sciences Corporation	US	Public	19	17	0	0	0	1	0	0	0	0	0	0	0	0	0	0	0	0	0	0	2001	13335.3		2584.11	50.87	-23485.4	18740	10.26	192272	192272		68	2001
EXACT Sciences Corporation	US	Public	19	17	0	0	0	1	0	0	0	0	0	0	0	0	0	0	0	0	0	0	2002	19989	31733	2256	897	-29883	19010	10.83	205878	205878		75	2002
EXACT Sciences Corporation	US	Public	19	17	0	0	0	1	0	0	0	0	0	0	0	0	0	0	0	0	0	0	2003	17084	31717	2919	2901	-28340	19246	10.12	194770	194770		82	2003
EXACT Sciences Corporation	US	Public	19	17	0	0	0	1	0	0	0	0	0	0	0	0	0	0	0	0	0	0	2004	10901	23643	1954	4935	-18523	26285	3.83	100672	100672		61	2004
Exelixis Pharmaceuticals, Inc.	US	Public	3	2	0	0	0	0	1	0	0	0	0	1	0	1	0	0	1	0	0	0	1997	8223	11966			-11496	1487		0	0			1997
Exelixis Pharmaceuticals, Inc.	US	Public	3	2	0	0	0	0	1	0	0	0	0	1	0	1	0	0	1	0	0	0	1998	12096	17568	5744	2272	-15666	4528		0	0			1998
Exelixis Pharmaceuticals, Inc.	US	Public	3	2	0	0	0	0	1	0	0	0	0	1	0	1	0	0	1	0	0	0	1999	21653	29277	9498	10510	-18721	6259		0	0		168	1999
Exelixis Pharmaceuticals, Inc.	US	Public	3	2	0	0	0	0	1	0	0	0	0	1	0	1	0	0	1	0	0	0	2000	48456	105740	23480	24759	-75311	46732	14.62	683222	683222		357	2000
Exelixis Pharmaceuticals, Inc.	US	Public	3	2	0	0	0	0	1	0	0	0	0	1	0	1	0	0	1	0	0	0	2001	82700	116320	36500	41006	-71186	56150	16.62	933213	933213		571	2001
Exelixis Pharmaceuticals, Inc.	US	Public	3	2	0	0	0	0	1	0	0	0	0	1	0	1	0	0	1	0	0	0	2002	112014	132146	32406	44322	-86130	59386	8	475088	475088		550	2002
Exelixis Pharmaceuticals, Inc.	US	Public	3	2	0	0	0	0	1	0	0	0	0	1	0	1	0	0	1	0	0	0	2003	127622	147799	33500	51540	-94774	71295	7.05	502630	502630			2003
Exelixis Pharmaceuticals, Inc.	US	Public	3	2	0	0	0	0	1	0	0	0	0	1	0	1	0	0	1	0	0	0	2004	137724	188059	35463	52857	-137245	74995	9.5	712452	712452			2004
Galapagos Genomics NV	BE	Public	5	4	0	0	0	0	1	0	0	0	0	0	0	0	0	0	0	0	1	0	2002	1100	9300		5400	-4100	5900		0	0	0	91	2002
Galapagos Genomics NV	BE	Public	5	4	0	0	0	0	1	0	0	0	0	0	0	0	0	0	0	0	1	0	2003	2800	12500		7300	-5300	5900		0	0	0	88	2003
Galapagos Genomics NV	BE	Public	5	4	0	0	0	0	1	0	0	0	0	0	0	0	0	0	0	0	1	0	2004	3000	14200	3500	9700	-4500	5900		0	0	0	68	2004
Gemini Genomics Ltd	GB	Acquired	0	0	0	1	0	0	0	0	0	1	0	0	0	1	0	0	0	0	0	0	1998	6297	7899			-8123	20000		0	0			1998
Gemini Genomics Ltd	GB	Acquired	0	0	0	1	0	0	0	0	0	1	0	0	0	1	0	0	0	0	0	0	1999	9421	10892	2099	198	-10745	20000		0	0			1999
Gemini Genomics Ltd	GB	Acquired	0	0	0	1	0	0	0	0	0	1	0	0	0	1	0	0	0	0	0	0	2000	9932	15554	2641	164	-15405	50895	4.5	229028	229028		80	2000
Gemini Genomics Ltd	GB	Acquired	0	0	0	1	0	0	0	0	0	1	0	0	0	1	0	0	0	0	0	0	2001	12970	23456	4104	1579	-13161	64742		0	0		126	2001
Genaera	US	Public	49	9	0	0	0	0	1	0	0	0	0	0	0	0	0	0	0	0	0	0	1991	3652.7		2287	243.549	-4671.58	408		0	0			1991
Genaera	US	Public	49	9	0	0	0	0	1	0	0	0	0	0	0	0	0	0	0	0	0	0	1992	5538.28	7730.24	2073	391.055	-7325.62	7106	6	42636	42636			1992
Genaera	US	Public	49	9	0	0	0	0	1	0	0	0	0	0	0	0	0	0	0	0	0	0	1993	7557.4	8946.22	1775	366.607	-8123.99	13261	13.75	182339	182339		37	1993
Genaera	US	Public	49	9	0	0	0	0	1	0	0	0	0	0	0	0	0	0	0	0	0	0	1994	11258	14726	1572	411	-13156	13320	2.69	35830.8	35830.8		42	1994
Genaera	US	Public	49	9	0	0	0	0	1	0	0	0	0	0	0	0	0	0	0	0	0	0	1995	18160	21297	1476	2336	-17215	17052	13.12	223722	223722		47	1995
Genaera	US	Public	49	9	0	0	0	0	1	0	0	0	0	0	0	0	0	0	0	0	0	0	1996	22326	32894	2506	150	-30620	19364	9.62	186282	186282		60	1996
Genaera	US	Public	49	9	0	0	0	0	1	0	0	0	0	0	0	0	0	0	0	0	0	0	1997	22875	26121	2824	10088	-14381	21980	8.06	177159	177159		72	1997
Genaera	US	Public	49	9	0	0	0	0	1	0	0	0	0	0	0	0	0	0	0	0	0	0	1998	21456	24748	2765		-23304	22910	3.19	73082.9	73082.9		53	1998
Genaera	US	Public	49	9	0	0	0	0	1	0	0	0	0	0	0	0	0	0	0	0	0	0	1999	9876	12746	1793		-12216	26943	1.81	48766.8	48766.8		43	1999
Genaera	US	Public	49	9	0	0	0	0	1	0	0	0	0	0	0	0	0	0	0	0	0	0	2000	10074	12657	1144		-12379	32393	2.22	71912.5	71912.5		46	2000
Genaera	US	Public	49	9	0	0	0	0	1	0	0	0	0	0	0	0	0	0	0	0	0	0	2001	10974	14397	1456		-12912	32864	3.9	128170	128170		57	2001
Genaera	US	Public	49	9	0	0	0	0	1	0	0	0	0	0	0	0	0	0	0	0	0	0	2002	10691	13776	1541		-12156	35666	0.64	22826.2	22826.2		22	2002
Genaera	US	Public	49	9	0	0	0	0	1	0	0	0	0	0	0	0	0	0	0	0	0	0	2003	8092	10529	1095		-9393	47024	3.27	153768	153768		31	2003
Genaera	US	Public	49	9	0	0	0	0	1	0	0	0	0	0	0	0	0	0	0	0	0	0	2004	14004	18955	736		-17873	57072	3.42	195186	195186		42	2004
Genaissance Pharmaceuticals Inc.	US	Acquired	13	12	0	0	0	0	1	0	0	0	0	0	0	0	0	0	1	0	0	0	1997	1643.1	2183.81		1505.57	-802.709	2120		0	0			1997
Genaissance Pharmaceuticals Inc.	US	Acquired	13	12	0	0	0	0	1	0	0	0	0	0	0	0	0	0	1	0	0	0	1998	3017.54	4451.92	1321.54	1343.16	-2879.42	2482		0	0			1998
Genaissance Pharmaceuticals Inc.	US	Acquired	13	12	0	0	0	0	1	0	0	0	0	0	0	0	0	0	1	0	0	0	1999	6258.66	9759.17	7224.01	680.065	-9449.11	2810		0	0		113	1999
Genaissance Pharmaceuticals Inc.	US	Acquired	13	12	0	0	0	0	1	0	0	0	0	0	0	0	0	0	1	0	0	0	2000	25680	40303	30725		-36766	22687	18	408366	408366		172	2000
Genaissance Pharmaceuticals Inc.	US	Acquired	13	12	0	0	0	0	1	0	0	0	0	0	0	0	0	0	1	0	0	0	2001	46333	58320	28508	5345	-47582	22783	4.65	105941	105941		159	2001
Genaissance Pharmaceuticals Inc.	US	Acquired	13	12	0	0	0	0	1	0	0	0	0	0	0	0	0	0	1	0	0	0	2002	23940	38739	14554	8111	-33093	22847	0.87	19876.9	19876.9			2002
Genaissance Pharmaceuticals Inc.	US	Acquired	13	12	0	0	0	0	1	0	0	0	0	0	0	0	0	0	1	0	0	0	2003	20054	31005	8776	12519	-18558	23301	3	69903	69903			2003
Genaissance Pharmaceuticals Inc.	US	Acquired	13	12	0	0	0	0	1	0	0	0	0	0	0	0	0	0	1	0	0	0	2004	19831	40312	9182	20917	-21362	34708	2.13	73928	73928			2004
Gene Logic, Inc.	US	Public	11	9	0	1	0	0	0	0	0	0	0	1	0	1	1	0	0	0	0	0	1994	44.438	90.404			-90.404			0	0			1994
Gene Logic, Inc.	US	Public	11	9	0	1	0	0	0	0	0	0	0	1	0	1	1	0	0	0	0	0	1995	485.688	744.179	11.666		-744.179	280		0	0			1995
Gene Logic, Inc.	US	Public	11	9	0	1	0	0	0	0	0	0	0	1	0	1	1	0	0	0	0	0	1996	1741.47	3086.43	1757.24		-2865.13	693		0	0			1996
Gene Logic, Inc.	US	Public	11	9	0	1	0	0	0	0	0	0	0	1	0	1	1	0	0	0	0	0	1997	6060.72	9886.56	4210.51	2047.19	-7193.99	13899	8	111192	111192		97	1997
Gene Logic, Inc.	US	Public	11	9	0	1	0	0	0	0	0	0	0	1	0	1	1	0	0	0	0	0	1998	16605	59734	10189	13197	-44873	19652	6.97	136974	136974		157	1998
Gene Logic, Inc.	US	Public	11	9	0	1	0	0	0	0	0	0	0	1	0	1	1	0	0	0	0	0	1999	29570	40228	10527	19202	-20591	20006	26.5	530159	530159		176	1999
Gene Logic, Inc.	US	Public	11	9	0	1	0	0	0	0	0	0	0	1	0	1	1	0	0	0	0	0	2000	44014	63308	15994	26883	-24017	26112	18.38	479939	479939		226	2000
Gene Logic, Inc.	US	Public	11	9	0	1	0	0	0	0	0	0	0	1	0	1	1	0	0	0	0	0	2001	59029	79876	18358	43328	-33170	26768	18.84	504309	504309		272	2001
Gene Logic, Inc.	US	Public	11	9	0	1	0	0	0	0	0	0	0	1	0	1	1	0	0	0	0	0	2002	2367	80042	14770	54848	-24050	27056	6.29	170182	170182		264	2002
Gene Logic, Inc.	US	Public	11	9	0	1	0	0	0	0	0	0	0	1	0	1	1	0	0	0	0	0	2003	2091	89755	23911	69519	-24771	31131	5.19	161570	161570		391	2003
Gene Logic, Inc.	US	Public	11	9	0	1	0	0	0	0	0	0	0	1	0	1	1	0	0	0	0	0	2004	2317	105565	23034	75937	-28520	31654	3.68	116487	116487		446	2004
GeneLink Inc	US	Public	0	0	0	0	0	1	0	0	1	0	0	0	0	0	0	0	1	0	0	0	2002		1112.32	70.881	63.415	-1470.26	18927	0.24	4542.48	4542.48			2002
GeneLink Inc	US	Public	0	0	0	0	0	1	0	0	1	0	0	0	0	0	0	0	1	0	0	0	2003		1203.04	70.435	128.205	-1180.27	30809	0.48	14788.3	14788.3		18	2003
GeneLink Inc	US	Public	0	0	0	0	0	1	0	0	1	0	0	0	0	0	0	0	1	0	0	0	2004		2328.1	96.517	304.637	-2114.62	32727	0.26	8509.02	8509.02		16	2004
Genescan Europe AG	DE	Public	0	0	1	0	0	1	0	0	0	0	0	0	0	0	0	0	0	0	0	0	1997		2311	281	1719	-526		0	0	0		0	1997
Genescan Europe AG	DE	Public	0	0	1	0	0	1	0	0	0	0	0	0	0	0	0	0	0	0	0	0	1998		4704	838	3035	-839		0	0	0		0	1998
Genescan Europe AG	DE	Public	0	0	1	0	0	1	0	0	0	0	0	0	0	0	0	0	0	0	0	0	1999		9826	2831	5198	-4252		0	0	0		0	1999
Genescan Europe AG	DE	Public	0	0	1	0	0	1	0	0	0	0	0	0	0	0	0	0	0	0	0	0	2000		20849	5078	11572	-8006			0	196182	196182		2000
Genescan Europe AG	DE	Public	0	0	1	0	0	1	0	0	0	0	0	0	0	0	0	0	0	0	0	0	2001		31417	9168	14769	-15572	6800		0	21273	21273		2001
Genescan Europe AG	DE	Public	0	0	1	0	0	1	0	0	0	0	0	0	0	0	0	0	0	0	0	0	2002		33149	3321	15319	-44871	6800		0	5714	5714		2002
Genescan Europe AG	DE	Public	0	0	1	0	0	1	0	0	0	0	0	0	0	0	0	0	0	0	0	0	2003		15728	2157	12706	-2024	6800		0	8553	8553		2003
Genescan Europe AG	DE	Public	0	0	1	0	0	1	0	0	0	0	0	0	0	0	0	0	0	0	0	0	2004		11956	2315	13973	-1355	6800		0	11256	11256		2004
Genetic Technologies Ltd.	AU	Public	1	1	1	0	0	1	0	0	1	0	0	0	1	0	0	0	0	0	0	0	1991	0	0		896.559	-1319.48	155178		0	0			1991
Genetic Technologies Ltd.	AU	Public	1	1	1	0	0	1	0	0	1	0	0	0	1	0	0	0	0	0	0	0	1992	0	0	1489.98	476.843	-533.134	9207		0	0			1992
Genetic Technologies Ltd.	AU	Public	1	1	1	0	0	1	0	0	1	0	0	0	1	0	0	0	0	0	0	0	1993	0	0	1242.62	320.606	-948.447	9207		0	0			1993
Genetic Technologies Ltd.	AU	Public	1	1	1	0	0	1	0	0	1	0	0	0	1	0	0	0	0	0	0	0	1994	0	0	1392.86	157.44	-1064.24	28345		0	0			1994
Genetic Technologies Ltd.	AU	Public	1	1	1	0	0	1	0	0	1	0	0	0	1	0	0	0	0	0	0	0	1995	0	0	782.461	237.531	-2185.34	53214		0	0			1995
Genetic Technologies Ltd.	AU	Public	1	1	1	0	0	1	0	0	1	0	0	0	1	0	0	0	0	0	0	0	1996	0	0	683.067		-415.905	56157		0	0			1996
Genetic Technologies Ltd.	AU	Public	1	1	1	0	0	1	0	0	1	0	0	0	1	0	0	0	0	0	0	0	1997	0	0	381.577	288.647	-362.343	105540		0	0			1997
Genetic Technologies Ltd.	AU	Public	1	1	1	0	0	1	0	0	1	0	0	0	1	0	0	0	0	0	0	0	1998	0	0	209.606	251.404	-2168.63	105540		0	0			1998
Genetic Technologies Ltd.	AU	Public	1	1	1	0	0	1	0	0	1	0	0	0	1	0	0	0	0	0	0	0	1999	0	0	314.179	309.386	-2182.18	105540		0	0			1999
Genetic Technologies Ltd.	AU	Public	1	1	1	0	0	1	0	0	1	0	0	0	1	0	0	0	0	0	0	0	2000			196.878	2371	-1439.36	108040		0	0			2000
Genetic Technologies Ltd.	AU	Public	1	1	1	0	0	1	0	0	1	0	0	0	1	0	0	0	0	0	0	0	2001	153	4628.95	408.389	2872.71	-1729.11	257794		0	0			2001
Genetic Technologies Ltd.	AU	Public	1	1	1	0	0	1	0	0	1	0	0	0	1	0	0	0	0	0	0	0	2002	310.044	12394.2	277.015	7385.56	-4972.66	261328		0	0			2002
Genetic Technologies Ltd.	AU	Public	1	1	1	0	0	1	0	0	1	0	0	0	1	0	0	0	0	0	0	0	2003	337.49	9054.72	992.88	6172.74	-2772.03	262234		0	0			2003
Genetic Technologies Ltd.	AU	Public	1	1	1	0	0	1	0	0	1	0	0	0	1	0	0	0	0	0	0	0	2004	618.174	11076.7	1324.44	3875.53	-7655.78	296809		0	0		40	2004
Genetic Technologies Ltd.	AU	Public	1	1	1	0	0	1	0	0	1	0	0	0	1	0	0	0	0	0	0	0	2005			1864.12	7763.48	-7486.7	362370		0	0		49	2005
Genetic Vectors, Inc	US	Dissolved	0	0	0	0	0	1	0	0	0	0	0	0	0	0	0	0	0	0	0	0	1994	158	159			-319			0	0			1994
Genetic Vectors, Inc	US	Dissolved	0	0	0	0	0	1	0	0	0	0	0	0	0	0	0	0	0	0	0	0	1995	98	127	4		-227	1710		0	0			1995
Genetic Vectors, Inc	US	Dissolved	0	0	0	0	0	1	0	0	0	0	0	0	0	0	0	0	0	0	0	0	1996	8812	947	4112	9441	-773	2340		0	0			1996
Genetic Vectors, Inc	US	Dissolved	0	0	0	0	0	1	0	0	0	0	0	0	0	0	0	0	0	0	0	0	1997	806	1574	4039	103	-2133	2340		0	0			1997
Genetic Vectors, Inc	US	Dissolved	0	0	0	0	0	1	0	0	0	0	0	0	0	0	0	0	0	0	0	0	1998	985	1556	403	47	-2575	2350		0	0			1998
Genetic Vectors, Inc	US	Dissolved	0	0	0	0	0	1	0	0	0	0	0	0	0	0	0	0	0	0	0	0	1999	566	1258	283	45	-2807			0	0			1999
Genetix	GB	Public	6	2	0	0	0	0	0	0	0	0	0	0	0	0	1	0	0	0	1	0	2000		8000	3000	10700	1900		367.62	0	278119	278119	59	2000
Genetix	GB	Public	6	2	0	0	0	0	0	0	0	0	0	0	0	0	1	0	0	0	1	0	2001		11200	2300	12400	1500		97.26	0	75502	75502	101	2001
Genetix	GB	Public	6	2	0	0	0	0	0	0	0	0	0	0	0	0	1	0	0	0	1	0	2002	2322.45	11400	2300	12600	1400	72699	48.05	0	38632	38632	107	2002
Genetix	GB	Public	6	2	0	0	0	0	0	0	0	0	0	0	0	0	1	0	0	0	1	0	2003	2108.55	11200	2200	10800	400	71699	91.5	0	71699	71699	104	2003
Genetix	GB	Public	6	2	0	0	0	0	0	0	0	0	0	0	0	0	1	0	0	0	1	0	2004	1968.54	11800	2200	12200	1200	71699	82.69	0	63992	63992	104	2004
GenoMed Inc.	US	Public	1	0	0	0	0	1	1	0	0	0	0	0	0	0	0	0	0	0	0	0	2001	333	178	2		-517	116310		0	0			2001
GenoMed Inc.	US	Public	1	0	0	0	0	1	1	0	0	0	0	0	0	0	0	0	0	0	0	0	2002		1482	173		-1581	120310		0	0			2002
GenoMed Inc.	US	Public	1	0	0	0	0	1	1	0	0	0	0	0	0	0	0	0	0	0	0	0	2003		1191	144	6	-1299	125691		0	0			2003
GenoMed Inc.	US	Public	1	0	0	0	0	1	1	0	0	0	0	0	0	0	0	0	0	0	0	0	2004	614	3666	149	3	-4271	195233	0.06	11714	11714			2004
Genomic Health Inc.	US	Public	0	0	0	0	0	1	0	0	0	0	0	0	0	0	0	0	0	0	0	0	2002	7053	11560			-11068	1390		0	0			2002
Genomic Health Inc.	US	Public	0	0	0	0	0	1	0	0	0	0	0	0	0	0	0	0	0	0	0	0	2003	9069	15560	1288	125	-15250	1674		0	0			2003
Genomic Health Inc.	US	Public	0	0	0	0	0	1	0	0	0	0	0	0	0	0	0	0	0	0	0	0	2004	10040	25593	2116	327	-24995	1876		0	0		119	2004
Genomics One Corporation	CA	Public	2	2	0	0	0	0	0	0	0	0	0	0	0	0	0	0	0	0	1	0	1999				14.97				0	0	0		1999
Genomics One Corporation	CA	Public	2	2	0	0	0	0	0	0	0	0	0	0	0	0	0	0	0	0	1	0	2000				408.78			3.28	0	0			2000
Genomics One Corporation	CA	Public	2	2	0	0	0	0	0	0	0	0	0	0	0	0	0	0	0	0	1	0	2001				1957.24			0.28	0	0	0		2001
Genomics One Corporation	f	Public	2	2	0	0	0	0	0	0	0	0	0	0	0	0	0	0	0	0	1	0	2002	48022	1432.02	91.082	2085.36	-732.222	17326	0.09	1559.34	1559.34	0		2002
Genomics One Corporation	CA	Public	2	2	0	0	0	0	0	0	0	0	0	0	0	0	0	0	0	0	1	0	2003	-3360	1239.59	60.791	2074.6	-436.107	17326	0.12	2079.12	2079.12	0		2003
Genomics One Corporation	CA	Public	2	2	0	0	0	0	0	0	0	0	0	0	0	0	0	0	0	0	1	0	2004		1251.3	53.144	1955.94	-577.712	17326	0.24	4158.24	4158.24	0		2004
Gen-Probe	US	Public	205	180	0	0	0	1	0	0	0	0	0	0	0	0	1	0	0	0	0	0	1999	47758	107145		117522	6711	47600		0	0			1999
Gen-Probe	US	Public	205	180	0	0	0	1	0	0	0	0	0	0	0	0	1	0	0	0	0	0	2000	58143	121501	63916	119541	-1008	47600		0	0			2000
Gen-Probe	US	Public	205	180	0	0	0	1	0	0	0	0	0	0	0	0	1	0	0	0	0	0	2001	52993	125680	60094	129731	4617	47600		0	0			2001
Gen-Probe	US	Public	205	180	0	0	0	1	0	0	0	0	0	0	0	0	1	0	0	0	0	0	2002	46709	139650	65870	155597	13007	47600	11.9	566440	566440		657	2002
Gen-Probe	US	Public	205	180	0	0	0	1	0	0	0	0	0	0	0	0	1	0	0	0	0	0	2003	63193	154842	65478	207191	35330	48722	36.47	1.77689e+06	1.77689e+06		735	2003
Gen-Probe	US	Public	205	180	0	0	0	1	0	0	0	0	0	0	0	0	1	0	0	0	0	0	2004	68482	187209	76651	269707	54575	50035	45.21	2.26208e+06	2.26208e+06		809	2004
GPC Biotech AG (Genome Pharmaceuticals)	DE	Public	31	9	0	0	0	0	1	0	0	0	0	0	0	0	0	0	0	0	0	0	1999	5280	6802	2051	4264	-3305	2147		0	0			1999
GPC Biotech AG (Genome Pharmaceuticals)	DE	Public	31	9	0	0	0	0	1	0	0	0	0	0	0	0	0	0	0	0	0	0	2000	20274	45818	3499	10270	-33205	17799		0	510813	510813		2000
GPC Biotech AG (Genome Pharmaceuticals)	DE	Public	31	9	0	0	0	0	1	0	0	0	0	0	0	0	0	0	0	0	0	0	2001	29779		4774	12222	-25883	20615		0	218650	218650	174	2001
GPC Biotech AG (Genome Pharmaceuticals)	DE	Public	31	9	0	0	0	0	1	0	0	0	0	0	0	0	0	0	0	0	0	0	2002	41576	62299	5353	22453	-36001	20720		0	68993	68993	206	2002
GPC Biotech AG (Genome Pharmaceuticals)	DE	Public	31	9	0	0	0	0	1	0	0	0	0	0	0	0	0	0	0	0	0	0	2003	44285	60849	4057	26839	-30266	20754		0	204930	204930	181	2003
GPC Biotech AG (Genome Pharmaceuticals)	DE	Public	31	9	0	0	0	0	1	0	0	0	0	0	0	0	0	0	0	0	0	0	2004	48994	65250	3187	15415	-48659	28741	14.21	408410	412985	412985	171	2004
Harvard Bioscience	US	Public	0	0	0	0	0	0	0	0	0	0	0	0	0	0	1	0	0	0	1	0	1997	206.497	0		11464.2	1107.21			0	0			1997
Harvard Bioscience	US	Public	0	0	0	0	0	0	0	0	0	0	0	0	0	0	1	0	0	0	1	0	1998	324.792	0	969.905	12154	71.142	5599		0	0			1998
Harvard Bioscience	US	Public	0	0	0	0	0	0	0	0	0	0	0	0	0	0	1	0	0	0	1	0	1999	1187.58	0	1559.92	26177.8	-29419.9	5599		0	0		133	1999
Harvard Bioscience	US	Public	0	0	0	0	0	0	0	0	0	0	0	0	0	0	1	0	0	0	1	0	2000	1532.9	41000	1715.73	30574.8	-49869.8	24782		0	0		139	2000
Harvard Bioscience	US	Public	0	0	0	0	0	0	0	0	0	0	0	0	0	0	1	0	0	0	1	0	2001	3178.59	45500	3505.74	40868.4	-5208.42	26679	9.94	265189	265189		282	2001
Harvard Bioscience	US	Public	0	0	0	0	0	0	0	0	0	0	0	0	0	0	1	0	0	0	1	0	2002	4146	55700	5918.03	57380.4	737.327	30031	3.29	98802	98802		386	2002
Harvard Bioscience	US	Public	0	0	0	0	0	0	0	0	0	0	0	0	0	0	1	0	0	0	1	0	2003	6262.81	79500	6745.82	87140.9	4259.59	30133	8.9	268184	268184		462	2003
Harvard Bioscience	US	Public	0	0	0	0	0	0	0	0	0	0	0	0	0	0	1	0	0	0	1	0	2004	7193	88200	7143	92597	2329	30392	4.63	140715	140715		432	2004
Human Genome Sciences, Inc	US	Public	461	390	0	0	0	0	1	0	0	0	0	0	0	0	0	0	1	0	0	0	1992	3730	4271	1839		-4392	1532		0	0			1992
Human Genome Sciences, Inc	US	Public	461	390	0	0	0	0	1	0	0	0	0	0	0	0	0	0	1	0	0	0	1993	16600	20598	10134	22000	1794	58224	4.44	258515	258515			1993
Human Genome Sciences, Inc	US	Public	461	390	0	0	0	0	1	0	0	0	0	0	0	0	0	0	1	0	0	0	1994	27298	34138	12475	41065	7304	59384	3.69	219127	219127			1994
Human Genome Sciences, Inc	US	Public	461	390	0	0	0	0	1	0	0	0	0	0	0	0	0	0	1	0	0	0	1995	32979	41724	16005	5000	-31068	72928	9.56	697192	697192		208	1995
Human Genome Sciences, Inc	US	Public	461	390	0	0	0	0	1	0	0	0	0	0	0	0	0	0	1	0	0	0	1996	40472	50111	18031	36460	-7767	75136	10.19	765636	765636		284	1996
Human Genome Sciences, Inc	US	Public	461	390	0	0	0	0	1	0	0	0	0	0	0	0	0	0	1	0	0	0	1997	46140	57253	20647	25605	-21393	89256	9.94	887205	887205		358	1997
Human Genome Sciences, Inc	US	Public	461	390	0	0	0	0	1	0	0	0	0	0	0	0	0	0	1	0	0	0	1998	47006	61376	20965	29598	-23182	90989	8.89	808892	808892		411	1998
Human Genome Sciences, Inc	US	Public	461	390	0	0	0	0	1	0	0	0	0	0	0	0	0	0	1	0	0	0	1999	60607	75445	25557	24524	-42169	93314	38.16	3.56086e+06	3.56086e+06		505	1999
Human Genome Sciences, Inc	US	Public	461	390	0	0	0	0	1	0	0	0	0	0	0	0	0	0	1	0	0	0	2000	225506	252589	38567	22068	-243806	125193	69.31	8.67713e+06	8.67713e+06		720	2000
Human Genome Sciences, Inc	US	Public	461	390	0	0	0	0	1	0	0	0	0	0	0	0	0	0	1	0	0	0	2001	146276	184990	101282	12818	-117152	128278	33.72	4.32553e+06	4.32553e+06		1010	2001
Human Genome Sciences, Inc	US	Public	461	390	0	0	0	0	1	0	0	0	0	0	0	0	0	0	1	0	0	0	2002	205400	249575	126437	3568	-219716	128851	8.81	1.13518e+06	1.13518e+06		1086	2002
Human Genome Sciences, Inc	US	Public	461	390	0	0	0	0	1	0	0	0	0	0	0	0	0	0	1	0	0	0	2003	191483	235091	154717	8168	-185324	129433	13.25	1.71499e+06	1.71499e+06		1100	2003
Human Genome Sciences, Inc	US	Public	461	390	0	0	0	0	1	0	0	0	0	0	0	0	0	0	1	0	0	0	2004	219549	270685	243741	3831	-242898	130527	12.02	1.56893e+06	1.56893e+06		840	2004
Icoria	US	Subsidiary	29	13	1	0	0	0	0	1	0	0	0	0	0	1	0	0	0	0	0	0	1997	71.534	220.197			-220.21	3750		0	0			1997
Icoria	US	Subsidiary	29	13	1	0	0	0	0	1	0	0	0	0	0	1	0	0	0	0	0	0	1998	3641.03	5170.77	3822.29	870.559	-4289.51	3750		0	0			1998
Icoria	US	Subsidiary	29	13	1	0	0	0	0	1	0	0	0	0	0	1	0	0	0	0	0	0	1999	7527.87	12441.1	8816.67	2196.97	-10619.9	5224		0	0		136	1999
Icoria	US	Subsidiary	29	13	1	0	0	0	0	1	0	0	0	0	0	1	0	0	0	0	0	0	2000	18115.2	29076.3	23763.5	10337	-17723.9	25857	10	258570	258570		210	2000
Icoria	US	Subsidiary	29	13	1	0	0	0	0	1	0	0	0	0	0	1	0	0	0	0	0	0	2001	28182.5	40580.1	27854.1	24467.1	-16047.6	31936	5.7	182035	182035		253	2001
Icoria	US	Subsidiary	29	13	1	0	0	0	0	1	0	0	0	0	0	1	0	0	0	0	0	0	2002	26385.8	37294.7	22431.3	17182.7	-23470.4	32040	0.291	9323.64	9323.64		194	2002
Icoria	US	Subsidiary	29	13	1	0	0	0	0	1	0	0	0	0	0	1	0	0	0	0	0	0	2003	24489.3	32757.5	17337	21131.5	-12154.6	32605	1.47	47929.3	47929.3		180	2003
Icoria	US	Subsidiary	29	13	1	0	0	0	0	1	0	0	0	0	0	1	0	0	0	0	0	0	2004	26733.5	38613.6	14515.7	24579.3	-14417.5	37380	0.65	24297	24297		188	2004
Illumina Inc	US	Public	14	10	0	0	0	0	0	0	1	0	0	1	0	0	1	0	1	0	1	0	1998	770.901	1194.17	1		-1145.62	3456		0	0			1998
Illumina Inc	US	Public	14	10	0	0	0	0	0	0	1	0	0	1	0	0	1	0	1	0	1	0	1999	4085.74	6392.44	291.314	474.026	-5517.65	5139		0	0		60	1999
Illumina Inc	US	Public	14	10	0	0	0	0	0	0	1	0	0	1	0	0	1	0	1	0	1	0	2000	13554.4	24544.5	3289.39	1309.11	-18606.5	31965	16.06	513358	513358		105	2000
Illumina Inc	US	Public	14	10	0	0	0	0	0	0	1	0	0	1	0	0	1	0	1	0	1	0	2001	20735	32805	25972	2486	-24823	32234	11.76	379072	379072		179	2001
Illumina Inc	US	Public	14	10	0	0	0	0	0	0	1	0	0	1	0	0	1	0	1	0	1	0	2002	26848	51895	48279	10040	-40331	32500	3.12	101400	101400		233	2002
Illumina Inc	US	Public	14	10	0	0	0	0	0	0	1	0	0	1	0	0	1	0	1	0	1	0	2003	22511	54657	45777	28035	-27063	32887	7.01	230538	230538		236	2003
Illumina Inc	US	Public	14	10	0	0	0	0	0	0	1	0	0	1	0	0	1	0	1	0	1	0	2004	21114	56096	8574	50583	-6225	38121	9.48	361387	361387		278	2004
Incyte Corporation	US	Public	779	561	0	1	0	0	1	0	0	0	0	0	0	1	0	0	0	0	0	0	1991	751	1843	525	336	-1454	2000		0	0			1991
Incyte Corporation	US	Public	779	561	0	1	0	0	1	0	0	0	0	0	0	1	0	0	0	0	0	0	1992	2866	3794	1320	1635	-2126	2000		0	0			1992
Incyte Corporation	US	Public	779	561	0	1	0	0	1	0	0	0	0	0	0	1	0	0	0	0	0	0	1993	4494	5231	1925	279	-4892	25584	2.25	57564	57564			1993
Incyte Corporation	US	Public	779	561	0	1	0	0	1	0	0	0	0	0	0	1	0	0	0	0	0	0	1994	10521	12251	3250	243	-11500	31704	3.47	110013	110013		68	1994
Incyte Corporation	US	Public	779	561	0	1	0	0	1	0	0	0	0	0	0	1	0	0	0	0	0	0	1995	18044	21111	8704	9908	-10142	39168	6.25	244800	244800		203	1995
Incyte Corporation	US	Public	779	561	0	1	0	0	1	0	0	0	0	0	0	1	0	0	0	0	0	0	1996	40864	50821	22936	41785	-6761	41788	12.88	538229	538229		458	1996
Incyte Corporation	US	Public	779	561	0	1	0	0	1	0	0	0	0	0	0	1	0	0	0	0	0	0	1997	68927	81061	36943	88351	10408	48104	22.5	1082340	1082340		676	1997
Incyte Corporation	US	Public	779	561	0	1	0	0	1	0	0	0	0	0	0	1	0	0	0	0	0	0	1998	97192	134779	54429	134811	3472	55660	18.69	1.04029e+06	1.04029e+06		867	1998
Incyte Corporation	US	Public	779	561	0	1	0	0	1	0	0	0	0	0	0	1	0	0	0	0	0	0	1999	146833	184068	67293	156962	-26768	57780	30	1733400	1733400		1108	1999
Incyte Corporation	US	Public	779	561	0	1	0	0	1	0	0	0	0	0	0	1	0	0	0	0	0	0	2000	192556	256757		194167	-29735	65692	24.88	1.63442e+06	1.63442e+06		1322	2000
Incyte Corporation	US	Public	779	561	0	1	0	0	1	0	0	0	0	0	0	1	0	0	0	0	0	0	2001	213336	414334	47927	219263	-183235	66746	19.44	1.29754e+06	1.29754e+06		585	2001
Incyte Corporation	US	Public	779	561	0	1	0	0	1	0	0	0	0	0	0	1	0	0	0	0	0	0	2002	152373	237164	31787	101612	-136885	67178	4.56	306332	306332		491	2002
Incyte Corporation	US	Public	779	561	0	1	0	0	1	0	0	0	0	0	0	1	0	0	0	0	0	0	2003	116245	196388	27337	47092	-166463	72545	6.84	496208	496208		454	2003
Incyte Corporation	US	Public	779	561	0	1	0	0	1	0	0	0	0	0	0	1	0	0	0	0	0	0	2004	88271	162999	9959	14146	-164817	83022	9.99	829390	829390		186	2004
Inex Pharmaceuticals	CA	Public	24	14	0	0	0	0	1	0	0	0	0	0	0	0	0	0	0	0	0	0	1994	1080.23	1512.97	456.236	307.29	-1205.68	4502		0	0			1994
Inex Pharmaceuticals	CA	Public	24	14	0	0	0	0	1	0	0	0	0	0	0	0	0	0	0	0	0	0	1995	1833.2	2342.41	518.651	1029.45	-1312.96	4503		0	0			1995
Inex Pharmaceuticals	CA	Public	24	14	0	0	0	0	1	0	0	0	0	0	0	0	0	0	0	0	0	0	1996	4946.43	5845.65	1303.95	2464.86	-3380.8	9768	8.58	83809.4	83809.4			1996
Inex Pharmaceuticals	CA	Public	24	14	0	0	0	0	1	0	0	0	0	0	0	0	0	0	0	0	0	0	1997	6201.66	7463.27	2964.41	1109.94	-6353.33	9815	3.01	29543.1	29543.1			1997
Inex Pharmaceuticals	CA	Public	24	14	0	0	0	0	1	0	0	0	0	0	0	0	0	0	0	0	0	0	1998	8785.19	10136.4	3062.25	1246.45	-8889.92	11069	1.14	12618.7	12618.7			1998
Inex Pharmaceuticals	CA	Public	24	14	0	0	0	0	1	0	0	0	0	0	0	0	0	0	0	0	0	0	1999	7741.26	9307.35	2874.8	1139.65	-8167.7	22362	4.5	100629	100629			1999
Inex Pharmaceuticals	CA	Public	24	14	0	0	0	0	1	0	0	0	0	0	0	0	0	0	0	0	0	0	2000	8625.97	10857.5	2407.01	1749.64	-9107.86	25279	3.27	82662.3	82662.3			2000
Inex Pharmaceuticals	CA	Public	24	14	0	0	0	0	1	0	0	0	0	0	0	0	0	0	0	0	0	0	2001	12682.3	19613.2	2753.59	3414.57	-13833.4	32833	5.27	173030	173030			2001
Inex Pharmaceuticals	CA	Public	24	14	0	0	0	0	1	0	0	0	0	0	0	0	0	0	0	0	0	0	2002	21669.9	32882	3754.68	5086.51	-26870.3	32975	2.93	96616.8	96616.8			2002
Inex Pharmaceuticals	CA	Public	24	14	0	0	0	0	1	0	0	0	0	0	0	0	0	0	0	0	0	0	2003	23523.1	37089.7	4065.64	2711.03	-33813.7	38410	4.84	185904	185904			2003
Inex Pharmaceuticals	CA	Public	24	14	0	0	0	0	1	0	0	0	0	0	0	0	0	0	0	0	0	0	2004	19670	35084	3024.53	10726.4	-24723.4	38567	0.73	28153.9	28153.9			2004
Informax Inc.	US	Acquired	0	0	0	0	0	0	0	0	0	0	0	0	0	1	0	0	0	0	0	0	1997	365.03	1668.94	0	2201.72	-134.08	0	0	0	0	0	0	1997
Informax Inc.	US	Acquired	0	0	0	0	0	0	0	0	0	0	0	0	0	1	0	0	0	0	0	0	1998	1162.47	3749.9	370.82	4126.25	-566.75	3176	0	0	0	0	0	1998
Informax Inc.	US	Acquired	0	0	0	0	0	0	0	0	0	0	0	0	0	1	0	0	0	0	0	0	1999	2597.28	10007.9	1436.3	10014.4	-1315.02	3403	0	0	0	0	0	1999
Informax Inc.	US	Acquired	0	0	0	0	0	0	0	0	0	0	0	0	0	1	0	0	0	0	0	0	2000	5311.22	26589.2	4538.83	17147.6	-10673.5	19511	10.375	202427	202427	0	0	2000
Informax Inc.	US	Acquired	0	0	0	0	0	0	0	0	0	0	0	0	0	1	0	0	0	0	0	0	2001	9622	44515	9205	25184	-21424	24506	2.95	72292.7	72292.7			2001
Insightful, Inc.	US	Public	3	0	0	0	0	0	0	0	0	0	0	0	0	1	0	0	0	0	0	0	1991	1214.44	4925.89	349.901		404.347			0	0			1991
Insightful, Inc.	US	Public	3	0	0	0	0	0	0	0	0	0	0	0	0	1	0	0	0	0	0	0	1992	1827.07	8695.71	576.212	11460.5	747.86	1258		0	0			1992
Insightful, Inc.	US	Public	3	0	0	0	0	0	0	0	0	0	0	0	0	1	0	0	0	0	0	0	1993	2483.36	26128.6	1070.25		-6260.33	6804	7.5	51030	51030			1993
Insightful, Inc.	US	Public	3	0	0	0	0	0	0	0	0	0	0	0	0	1	0	0	0	0	0	0	1994	4157.87	27564.9	1707.68	27537.4	-7145.63	7091	3.75	26591.2	26591.2		147	1994
Insightful, Inc.	US	Public	3	0	0	0	0	0	0	0	0	0	0	0	0	1	0	0	0	0	0	0	1995	3058.79	15454.2	1344	15883.2	-3553.28	7273	4.88	35492.2	35492.2		118	1995
Insightful, Inc.	US	Public	3	0	0	0	0	0	0	0	0	0	0	0	0	1	0	0	0	0	0	0	1996	3659.17	15833.4	1598.59	20766.7	1075.84	8579	5.87	50358.7	50358.7		149	1996
Insightful, Inc.	US	Public	3	0	0	0	0	0	0	0	0	0	0	0	0	1	0	0	0	0	0	0	1997	2815.6	9403.27	1548.97	13024	1104.58	9109	2.75	25049.8	25049.8		168	1997
Insightful, Inc.	US	Public	3	0	0	0	0	0	0	0	0	0	0	0	0	1	0	0	0	0	0	0	1998	4963.62	18040.1	1261.83	24446.8	2220.13	9324	2.62	24428.9	24428.9		186	1998
Insightful, Inc.	US	Public	3	0	0	0	0	0	0	0	0	0	0	0	0	1	0	0	0	0	0	0	1999	5360.4	21683.8	1314	28603.4	1453.48	9932	4.56	45289.9	45289.9		205	1999
Insightful, Inc.	US	Public	3	0	0	0	0	0	0	0	0	0	0	0	0	1	0	0	0	0	0	0	2000	2310.18	9572.98	1092.71	15246.5	-5999.59	10696	1.59	17006.6	17006.6		140	2000
Insightful, Inc.	US	Public	3	0	0	0	0	0	0	0	0	0	0	0	0	1	0	0	0	0	0	0	2001	2740.12	12139.9	2052.37	17426.4	2413.79	11326	2.31	26163.1	26163.1		165	2001
Insightful, Inc.	US	Public	3	0	0	0	0	0	0	0	0	0	0	0	0	1	0	0	0	0	0	0	2002	2740.12	12139.9	2055	16394	-3081	11518	0.93	10711.7	10711.7		131	2002
Insightful, Inc.	US	Public	3	0	0	0	0	0	0	0	0	0	0	0	0	1	0	0	0	0	0	0	2003	2162	14225	984	17217	-1573	11474	2.04	23407	23407		118	2003
Insightful, Inc.	US	Public	3	0	0	0	0	0	0	0	0	0	0	0	0	1	0	0	0	0	0	0	2004	2291	13281	966	18899	2071	12394	3.05	37801.7	37801.7		108	2004
Invitrogen, Inc	US	Public	195	139	0	0	0	0	0	0	0	0	0	0	0	1	0	0	0	0	1	0	1996	2659	10775		19121	1744	8414		0	0			1996
Invitrogen, Inc	US	Public	195	139	0	0	0	0	0	0	0	0	0	0	0	1	0	0	0	0	1	0	1997	4416	13307	2459	24965	2524	7427		0	0			1997
Invitrogen, Inc	US	Public	195	139	0	0	0	0	0	0	0	0	0	0	0	1	0	0	0	0	1	0	1998	7209	18613	7090	31414	2978	7421		0	0		221	1998
Invitrogen, Inc	US	Public	195	139	0	0	0	0	0	0	0	0	0	0	0	1	0	0	0	0	1	0	1999	9699	36815	8400	68312	6665	19071	60	1144260	1144260		376	1999
Invitrogen, Inc	US	Public	195	139	0	0	0	0	0	0	0	0	0	0	0	1	0	0	0	0	1	0	2000	23620	188780	171521	246195	-54326	51914	86.38	4.48433e+06	4.48433e+06		2981	2000
Invitrogen, Inc	US	Public	195	139	0	0	0	0	0	0	0	0	0	0	0	1	0	0	0	0	1	0	2001	38145	494196	125786	629290	-147666	53000	61.93	3282290	3282290		2726	2001
Invitrogen, Inc	US	Public	195	139	0	0	0	0	0	0	0	0	0	0	0	1	0	0	0	0	1	0	2002	33698	310171	136151	648597	47667	49972	31.29	1.56362e+06	1.56362e+06		2744	2002
Invitrogen, Inc	US	Public	195	139	0	0	0	0	0	0	0	0	0	0	0	1	0	0	0	0	1	0	2003	54593	379924	186231	777738	60130	51394	69.91	3.59295e+06	3.59295e+06		2995	2003
Invitrogen, Inc	US	Public	195	139	0	0	0	0	0	0	0	0	0	0	0	1	0	0	0	0	1	0	2004	73116	471984	222193	1023851	88825	51443	67.13	3.45337e+06	3.45337e+06		3800	2004
Keryx Biopharmaceuticals Inc.	US	Public	0	0	0	0	0	0	1	0	0	0	0	0	0	0	0	0	0	0	0	0	1997	568.859	1094.4	83.37		-881.718			0	0			1997
Keryx Biopharmaceuticals Inc.	US	Public	0	0	0	0	0	0	1	0	0	0	0	0	0	0	0	0	0	0	0	0	1998	1406.99	2418.28	193.643		-2539.41			0	0			1998
Keryx Biopharmaceuticals Inc.	US	Public	0	0	0	0	0	0	1	0	0	0	0	0	0	0	0	0	0	0	0	0	1999	6922.8	8735.31	160.141		-9002.76	1208		0	0		37	1999
Keryx Biopharmaceuticals Inc.	US	Public	0	0	0	0	0	0	1	0	0	0	0	0	0	0	0	0	0	0	0	0	2000	6685.61	12586	312.187		-11488.9	19533	10.12	197674	197674		36	2000
Keryx Biopharmaceuticals Inc.	US	Public	0	0	0	0	0	0	1	0	0	0	0	0	0	0	0	0	0	0	0	0	2001	7399	11840	3338		-9806	19847	7.3	144883	144883		63	2001
Keryx Biopharmaceuticals Inc.	US	Public	0	0	0	0	0	0	1	0	0	0	0	0	0	0	0	0	0	0	0	0	2002	8141	12245	3031		-11783	19867	1.58	31389.9	31389.9		24	2002
Keryx Biopharmaceuticals Inc.	US	Public	0	0	0	0	0	0	1	0	0	0	0	0	0	0	0	0	0	0	0	0	2003	5510	9382	24		-9108	24961	4.65	116069	116069		18	2003
Keryx Biopharmaceuticals Inc.	US	Public	0	0	0	0	0	0	1	0	0	0	0	0	0	0	0	0	0	0	0	0	2004	29018	-34521	145	809	-32943	31317	11.57	362338	362338		27	2004
Large Scale Biology Corp.	US	Public	55	24	0	0	0	0	1	0	0	0	1	0	0	0	0	0	0	0	0	0	1997	5872	10970		2108	-6569	1888		0	0			1997
Large Scale Biology Corp.	US	Public	55	24	0	0	0	0	1	0	0	0	1	0	0	0	0	0	0	0	0	0	1998	6973	13030	5762	3394	-8755	9227		0	0			1998
Large Scale Biology Corp.	US	Public	55	24	0	0	0	0	1	0	0	0	1	0	0	0	0	0	0	0	0	0	1999	9163	46892	9504	16090	-34895	9301		0	0		128	1999
Large Scale Biology Corp.	US	Public	55	24	0	0	0	0	1	0	0	0	1	0	0	0	0	0	0	0	0	0	2000	16373	41072	13270	23291	-16300	24446		0	0		144	2000
Large Scale Biology Corp.	US	Public	55	24	0	0	0	0	1	0	0	0	1	0	0	0	0	0	0	0	0	0	2001	22391	41531	18882	17731	-20689	24893		0	0		169	2001
Large Scale Biology Corp.	US	Public	55	24	0	0	0	0	1	0	0	0	1	0	0	0	0	0	0	0	0	0	2002	21191	36496	14865	2622	-33184	25224		0	0		114	2002
Large Scale Biology Corp.	US	Public	55	24	0	0	0	0	1	0	0	0	1	0	0	0	0	0	0	0	0	0	2003	11511	29040	8628	3570	-25293	25901		0	0		76	2003
Large Scale Biology Corp.	US	Public	55	24	0	0	0	0	1	0	0	0	1	0	0	0	0	0	0	0	0	0	2004	9288	19241	7798	1767	-17425	31383		0	0		78	2004
Lexicon Genetics Incorporated	US	Public	93	79	0	0	0	0	1	1	0	0	0	0	0	0	0	0	0	0	0	0	1997	4970.49	6443.45		967.742	-5401.57	24423		0	0			1997
Lexicon Genetics Incorporated	US	Public	93	79	0	0	0	0	1	1	0	0	0	0	0	0	0	0	0	0	0	0	1998	8409.77	10434.1	7140.73	2241.84	-7480.81	24491		0	0			1998
Lexicon Genetics Incorporated	US	Public	93	79	0	0	0	0	1	1	0	0	0	0	0	0	0	0	0	0	0	0	1999	14645.8	17558.9	9388.62	4737.7	-12475.1	24540		0	0		127	1999
Lexicon Genetics Incorporated	US	Public	93	79	0	0	0	0	1	1	0	0	0	0	0	0	0	0	0	0	0	0	2000	31646.8	49935.5	14477.2	14458.6	-25994.1	48272	16.62	802281	802281		322	2000
Lexicon Genetics Incorporated	US	Public	93	79	0	0	0	0	1	1	0	0	0	0	0	0	0	0	0	0	0	0	2001	53355	74216	26707	30577	-35172	52022	11.54	600334	600334		507	2001
Lexicon Genetics Incorporated	US	Public	93	79	0	0	0	0	1	1	0	0	0	0	0	0	0	0	0	0	0	0	2002	74859	98093	37362	35200	-59670	52367	4.73	247696	247696		579	2002
Lexicon Genetics Incorporated	US	Public	93	79	0	0	0	0	1	1	0	0	0	0	0	0	0	0	0	0	0	0	2003	82198	105431	83676	42838	-64198	62827	5.89	370051	370051		637	2003
Lexicon Genetics Incorporated	US	Public	93	79	0	0	0	0	1	1	0	0	0	0	0	0	0	0	0	0	0	0	2004	90586	109194	84573	61740	-47172	63491	7.76	492690	492690		704	2004
Life Technologies	US	Acquired	117	76	0	0	0	0	0	0	0	0	0	0	0	0	1	0	0	0	1	0	1984	5380		17191	108817	4189			0	0		1700	1984
Life Technologies	US	Acquired	117	76	0	0	0	0	0	0	0	0	0	0	0	0	1	0	0	0	1	0	1985	5928	77026	10568	84406	17101	19030		0	0		1249	1985
Life Technologies	US	Acquired	117	76	0	0	0	0	0	0	0	0	0	0	0	0	1	0	0	0	1	0	1986	7425	92360	10808	98332	3724	19750	9.5	187625	187625		1182	1986
Life Technologies	US	Acquired	117	76	0	0	0	0	0	0	0	0	0	0	0	0	1	0	0	0	1	0	1987	7224	103702	11898	120912	11087	19888	12	238656	238656		1037	1987
Life Technologies	US	Acquired	117	76	0	0	0	0	0	0	0	0	0	0	0	0	1	0	0	0	1	0	1988	8712	111997	16874	129719	11970	19910	14.75	293672	293672		1100	1988
Life Technologies	US	Acquired	117	76	0	0	0	0	0	0	0	0	0	0	0	0	1	0	0	0	1	0	1989	11316	116410	20342	134491	13222	19995	13.75	274931	274931		1200	1989
Life Technologies	US	Acquired	117	76	0	0	0	0	0	0	0	0	0	0	0	0	1	0	0	0	1	0	1990	12514	132610	24264	151636	15362	20532	18.625	382408	382408		1300	1990
Life Technologies	US	Acquired	117	76	0	0	0	0	0	0	0	0	0	0	0	0	1	0	0	0	1	0	1991	12974	152484	29632	171339	12125	22286	17.5	390005	390005		1285	1991
Life Technologies	US	Acquired	117	76	0	0	0	0	0	0	0	0	0	0	0	0	1	0	0	0	1	0	1992	13892	173100	39205	197640	15487	22388	21.75	486939	486939		1314	1992
Life Technologies	US	Acquired	117	76	0	0	0	0	0	0	0	0	0	0	0	0	1	0	0	0	1	0	1993	14463	179978	40394	205616	16560	22426	18.5	414881	414881		1350	1993
Life Technologies	US	Acquired	117	76	0	0	0	0	0	0	0	0	0	0	0	0	1	0	0	0	1	0	1994	15000	207756	48043	235262	18207	22472	19.5	438204	438204		1380	1994
Life Technologies	US	Acquired	117	76	0	0	0	0	0	0	0	0	0	0	0	0	1	0	0	0	1	0	1995	15871	238476	51861	272299	22277	22773	27.25	620564	620564		1413	1995
Life Technologies	US	Acquired	117	76	0	0	0	0	0	0	0	0	0	0	0	0	1	0	0	0	1	0	1996	19084	264052	88367	310339	28700	22951	25	573775	573775		1525	1996
Life Technologies	US	Acquired	117	76	0	0	0	0	0	0	0	0	0	0	0	0	1	0	0	0	1	0	1997	21281	281874	100098	332808	32235	23351	33.25	776421	776421		1640	1997
Life Technologies	US	Acquired	117	76	0	0	0	0	0	0	0	0	0	0	0	0	1	0	0	0	1	0	1998	21880	313697	107374	364206	31303	24941	38.875	969581	969581		1808	1998
Life Technologies	US	Acquired	117	76	0	0	0	0	0	0	0	0	0	0	0	0	1	0	0	0	1	0	1999	23836	353168	128827	409609	38277	25034	42.625	1.06707e+06	1.06707e+06		2025	1999
LION Bioscience AG	DE	Public	19	0	0	0	0	0	0	0	0	0	0	0	0	1	0	0	0	0	1	0	1998	1403	2446	2128	927	-1547	600		0	0		132	1998
LION Bioscience AG	DE	Public	19	0	0	0	0	0	0	0	0	0	0	0	0	1	0	0	0	0	1	0	1999	6494	9554	4834	4942	-4826	800		0	0		203	1999
LION Bioscience AG	DE	Public	19	0	0	0	0	0	0	0	0	0	0	0	0	1	0	0	0	0	1	0	2000	14581	21621	7027	9678	-11956	1000		0	0		441	2000
LION Bioscience AG	DE	Public	19	0	0	0	0	0	0	0	0	0	0	0	0	1	0	0	0	0	1	0	2001	26871	45524	14700	20249	-20831	18754	26.23	491917	491917		590	2001
LION Bioscience AG	DE	Public	19	0	0	0	0	0	0	0	0	0	0	0	0	1	0	0	0	0	1	0	2002	47020	73610	15809	35195	-47664	19870	10.25	203668	203668		337	2002
LION Bioscience AG	DE	Public	19	0	0	0	0	0	0	0	0	0	0	0	0	1	0	0	0	0	1	0	2003	36898	90440	7428	31973	-164406	19870	2.72	54046.4	54046.4		177	2003
LION Bioscience AG	DE	Public	19	0	0	0	0	0	0	0	0	0	0	0	0	1	0	0	0	0	1	0	2004	15167	45794	3387	23860	-25173	19870	2.05	40733.5	40733.5			2004
LION Bioscience AG	DE	Public	19	0	0	0	0	0	0	0	0	0	0	0	0	1	0	0	0	0	1	0	2005		5996	295		-16026	13072	1.43	18693	18693			2005
LJL Biosystems Inc	US	Acquired	28	3	0	0	0	0	0	0	0	0	0	0	0	0	1	0	0	0	0	0	1995	1740	4877		5151	352			0	0			1995
LJL Biosystems Inc	US	Acquired	28	3	0	0	0	0	0	0	0	0	0	0	0	0	1	0	0	0	0	0	1996	2384	9201	151	9285	258	4500		0	0			1996
LJL Biosystems Inc	US	Acquired	28	3	0	0	0	0	0	0	0	0	0	0	0	0	1	0	0	0	0	0	1997	3511	7975	442	5204	-2555	4584		0	0		49	1997
LJL Biosystems Inc	US	Acquired	28	3	0	0	0	0	0	0	0	0	0	0	0	0	1	0	0	0	0	0	1998	5472	13267	789	4436	-8237	10524	3.125	32887.5	32887.5		73	1998
LJL Biosystems Inc	US	Acquired	28	3	0	0	0	0	0	0	0	0	0	0	0	0	1	0	0	0	0	0	1999	6787	14986	880		-8138	12756	7.875	100454	100454		91	1999
Maxygen, Inc.	US	Public	90	84	0	0	0	0	1	0	0	0	0	0	0	0	0	0	0	0	0	0	1997	3074	4535	419	341	-4033	7660		0	0			1997
Maxygen, Inc.	US	Public	90	84	0	0	0	0	1	0	0	0	0	0	0	0	0	0	0	0	0	0	1998	7858	11778	1001	2723	-8826	9230		0	0			1998
Maxygen, Inc.	US	Public	90	84	0	0	0	0	1	0	0	0	0	0	0	0	0	0	0	0	0	0	1999	19250	26748	4764	14017	-11318	30861	71	2191131	2191131			1999
Maxygen, Inc.	US	Public	90	84	0	0	0	0	1	0	0	0	0	0	0	0	0	0	0	0	0	0	2000	38534	99379	9916	24465	-59585	33577	24.5	822636	822636		256	2000
Maxygen, Inc.	US	Public	90	84	0	0	0	0	1	0	0	0	0	0	0	0	0	0	0	0	0	0	2001	54044	88354	17340	30528	-44964	34026	17.57	597837	597837		308	2001
Maxygen, Inc.	US	Public	90	84	0	0	0	0	1	0	0	0	0	0	0	0	0	0	0	0	0	0	2002	62005	82523	16363	41812	-33946	34504	7.62	262920	262920		280	2002
Maxygen, Inc.	US	Public	90	84	0	0	0	0	1	0	0	0	0	0	0	0	0	0	0	0	0	0	2003	56869	72152	12444	37225	-32456	34910	10.63	371093	371093		271	2003
Maxygen, Inc.	US	Public	90	84	0	0	0	0	1	0	0	0	0	0	0	0	0	0	0	0	0	0	2004	53294	68021	7677	16275	9342	35636	12.79	455784	455784		230	2004
Medigene AG	DE	Public	17	11	0	0	0	0	1	0	0	0	0	0	0	0	0	0	1	0	0	0	1999	7845	9619			-3745	6728		0	0			1999
Medigene AG	DE	Public	17	11	0	0	0	0	1	0	0	0	0	0	0	0	0	0	1	0	0	0	2000	12948	15735			-8708	10107		0	700138	700138		2000
Medigene AG	DE	Public	17	11	0	0	0	0	1	0	0	0	0	0	0	0	0	0	1	0	0	0	2001	24351	32248	3711		-97231	11199		0	211597	211597		2001
Medigene AG	DE	Public	17	11	0	0	0	0	1	0	0	0	0	0	0	0	0	0	1	0	0	0	2002	36789	45939	3847		-40573	11206		0	46614	46614		2002
Medigene AG	DE	Public	17	11	0	0	0	0	1	0	0	0	0	0	0	0	0	0	1	0	0	0	2003	27126	38719	2721		-38604	11206		0	83870	83870		2003
Medigene AG	DE	Public	17	11	0	0	0	0	1	0	0	0	0	0	0	0	0	0	1	0	0	0	2004	17916	37325	1907	16011	-14997	18523		0	217396	217396		2004
Millennium Pharmaceuticals	US	Public	457	302	0	0	0	0	1	0	0	0	0	0	0	0	0	0	0	0	0	0	1993	2859.07	4388.7			-4287.62			0	0			1993
Millennium Pharmaceuticals	US	Public	457	302	0	0	0	0	1	0	0	0	0	0	0	0	0	0	0	0	0	0	1994	10989.7	14229.8	3656.18		-6372.45	11853		0	0			1994
Millennium Pharmaceuticals	US	Public	457	302	0	0	0	0	1	0	0	0	0	0	0	0	0	0	0	0	0	0	1995	17838.3	21129.9	4905.53		1284.37	16848		0	0			1995
Millennium Pharmaceuticals	US	Public	457	302	0	0	0	0	1	0	0	0	0	0	0	0	0	0	0	0	0	0	1996	34803.3	42776	15191.3		-8767.99	95657	4.34	415151	415151			1996
Millennium Pharmaceuticals	US	Public	457	302	0	0	0	0	1	0	0	0	0	0	0	0	0	0	0	0	0	0	1997	74828	177542	29030		-81222	116678	4.75	554220	554220			1997
Millennium Pharmaceuticals	US	Public	457	302	0	0	0	0	1	0	0	0	0	0	0	0	0	0	0	0	0	0	1998	114190	141311	38170		10338	139692	6.47	903807	903807			1998
Millennium Pharmaceuticals	US	Public	457	302	0	0	0	0	1	0	0	0	0	0	0	0	0	0	0	0	0	0	1999	159877	547092	59543		-351960	178600	30.5	5447300	5447300			1999
Millennium Pharmaceuticals	US	Public	457	302	0	0	0	0	1	0	0	0	0	0	0	0	0	0	0	0	0	0	2000	268740	373178	85803	196269	-309619	213979	61.88	1.3241e+07	1.3241e+07		1330	2000
Millennium Pharmaceuticals	US	Public	457	302	0	0	0	0	1	0	0	0	0	0	0	0	0	0	0	0	0	0	2001	400575	547792	168600		-192005	224290	24.51	5.49735e+06	5.49735e+06		1900	2001
Millennium Pharmaceuticals	US	Public	457	302	0	0	0	0	1	0	0	0	0	0	0	0	0	0	0	0	0	0	2002	511210	1007278	310325	353033	-590193	291094	7.94	2.31129e+06	2.31129e+06			2002
Millennium Pharmaceuticals	US	Public	457	302	0	0	0	0	1	0	0	0	0	0	0	0	0	0	0	0	0	0	2003	488538	958460	231469	433687	-483687	302291	18.65	5.63773e+06	5.63773e+06			2003
Millennium Pharmaceuticals	US	Public	457	302	0	0	0	0	1	0	0	0	0	0	0	0	0	0	0	0	0	0	2004	402558	741033	220115	448206	-252297	306399	12.14	3.71968e+06	3.71968e+06			2004
Molecular Devices Corporation	US	Public	57	4	0	0	0	0	0	0	0	0	0	0	0	0	1	0	0	0	1	0	1992	2246	8448		16059	-658			0	0			1992
Molecular Devices Corporation	US	Public	57	4	0	0	0	0	0	0	0	0	0	0	0	0	1	0	0	0	1	0	1993	2506	9367		18633	512	2429		0	0			1993
Molecular Devices Corporation	US	Public	57	4	0	0	0	0	0	0	0	0	0	0	0	0	1	0	0	0	1	0	1994	2676	10498	1574	22460	1519	2438		0	0			1994
Molecular Devices Corporation	US	Public	57	4	0	0	0	0	0	0	0	0	0	0	0	0	1	0	0	0	1	0	1995	3639	12188	1588	26615	4059	8688	10.5	91224	91224		138	1995
Molecular Devices Corporation	US	Public	57	4	0	0	0	0	0	0	0	0	0	0	0	0	1	0	0	0	1	0	1996	4581	19138	1632	30926	2252	8988	15.56	139853	139853		134	1996
Molecular Devices Corporation	US	Public	57	4	0	0	0	0	0	0	0	0	0	0	0	0	1	0	0	0	1	0	1997	4721	16604	1497	38286	5302	9332	21.25	198305	198305		146	1997
Molecular Devices Corporation	US	Public	57	4	0	0	0	0	0	0	0	0	0	0	0	0	1	0	0	0	1	0	1998	5686	20640	2115	47798	6781	9476	21.75	206103	206103		164	1998
Molecular Devices Corporation	US	Public	57	4	0	0	0	0	0	0	0	0	0	0	0	0	1	0	0	0	1	0	1999	7363	26831	2776	61985	8505	9662	52	502424	502424		213	1999
Molecular Devices Corporation	US	Public	57	4	0	0	0	0	0	0	0	0	0	0	0	0	1	0	0	0	1	0	2000	16796	63883	9015	96035	-4934	16331	68.44	1.11769e+06	1.11769e+06		332	2000
Molecular Devices Corporation	US	Public	57	4	0	0	0	0	0	0	0	0	0	0	0	0	1	0	0	0	1	0	2001	15105	61111	10323	92231	-5237	15482	20.87	323109	323109		370	2001
Molecular Devices Corporation	US	Public	57	4	0	0	0	0	0	0	0	0	0	0	0	0	1	0	0	0	1	0	2002	18002	53437	10943	102157	6805	15313	16.47	252205	252205		433	2002
Molecular Devices Corporation	US	Public	57	4	0	0	0	0	0	0	0	0	0	0	0	0	1	0	0	0	1	0	2003	18679	62136	9706	115581	7742	14779	18.99	280653	280653		422	2003
Molecular Devices Corporation	US	Public	57	4	0	0	0	0	0	0	0	0	0	0	0	0	1	0	0	0	1	0	2004	22038	80664	11762	148529	17233	17153	20.1	344775	344775		542	2004
Monogram Biosciences Inc.	US	Public	64	7	0	0	0	1	0	0	0	0	0	0	0	0	0	0	0	0	0	0	1997	2458	3316			-3137	4836		0	0			1997
Monogram Biosciences Inc.	US	Public	64	7	0	0	0	1	0	0	0	0	0	0	0	0	0	0	0	0	0	0	1998	5977	8260	3538	102	-8054	4810		0	0			1998
Monogram Biosciences Inc.	US	Public	64	7	0	0	0	1	0	0	0	0	0	0	0	0	0	0	0	0	0	0	1999	9588	18215	5028	1069	-17140	5097		0	0		110	1999
Monogram Biosciences Inc.	US	Public	64	7	0	0	0	1	0	0	0	0	0	0	0	0	0	0	0	0	0	0	2000	10080	32268	13234	7466	-23196	19870	9.12	181214	181214		159	2000
Monogram Biosciences Inc.	US	Public	64	7	0	0	0	1	0	0	0	0	0	0	0	0	0	0	0	0	0	0	2001	11693	45250	18381	18273	-26194	20650	2.9	59885	59885		204	2001
Monogram Biosciences Inc.	US	Public	64	7	0	0	0	1	0	0	0	0	0	0	0	0	0	0	0	0	0	0	2002	10406	47261	10961	25261	-21769	28263	1.33	37589.8	37589.8		170	2002
Monogram Biosciences Inc.	US	Public	64	7	0	0	0	1	0	0	0	0	0	0	0	0	0	0	0	0	0	0	2003	4733	39008	8445	33379	-5508	52608	3.76	197806	197806		187	2003
Monogram Biosciences Inc.	US	Public	64	7	0	0	0	1	0	0	0	0	0	0	0	0	0	0	0	0	0	0	2004	7839	146914	8369	36801	-81430	116035	2.79	323738	323738		250	2004
Morphosys AG	DE	Public	10	10	0	0	0	0	1	0	0	0	0	0	0	0	0	0	0	0	0	0	1997	2617	3530	647	2780	-593			0	0			1997
Morphosys AG	DE	Public	10	10	0	0	0	0	1	0	0	0	0	0	0	0	0	0	0	0	0	0	1998	4787	6538	1285	5253	-724	2516		0	0			1998
Morphosys AG	DE	Public	10	10	0	0	0	0	1	0	0	0	0	0	0	0	0	0	0	0	0	0	1999	5526	9026	2241	5503	-3835	3486		0	96532	96532		1999
Morphosys AG	DE	Public	10	10	0	0	0	0	1	0	0	0	0	0	0	0	0	0	0	0	0	0	2000	7701	14399	2137	7971	-8636	3579		0	414249	414249		2000
Morphosys AG	DE	Public	10	10	0	0	0	0	1	0	0	0	0	0	0	0	0	0	0	0	0	0	2001	8700.7	20524.8	1837.11	14145.2	-5739.32	3591		0	190429	190429		2001
Morphosys AG	DE	Public	10	10	0	0	0	0	1	0	0	0	0	0	0	0	0	0	0	0	0	0	2002	20450	44126.7	2189.68	17491.1	-25445	3890		0	84173	84173		2002
Morphosys AG	DE	Public	10	10	0	0	0	0	1	0	0	0	0	0	0	0	0	0	0	0	0	0	2003	11183.6	23334.9	2371.32	19026.9	-5155.59	4842		0	69731	69731		2003
Morphosys AG	DE	Public	10	10	0	0	0	0	1	0	0	0	0	0	0	0	0	0	0	0	0	0	2004	15101.3	26003.9	2840.78	26785.6	343.81	5409		0	283282	283282		2004
MWG Biotech AG	DE	Public	6	1	0	0	0	0	0	0	0	0	0	0	0	0	1	0	0	0	0	0	1997				16964	-199			0	0			1997
MWG Biotech AG	DE	Public	6	1	0	0	0	0	0	0	0	0	0	0	0	0	1	0	0	0	0	0	1998		24620.2		24703	-27918	7100		0	0		113	1998
MWG Biotech AG	DE	Public	6	1	0	0	0	0	0	0	0	0	0	0	0	0	1	0	0	0	0	0	1999		47314.8		35205	-9932.69	11148		0	762871	762871	245	1999
MWG Biotech AG	DE	Public	6	1	0	0	0	0	0	0	0	0	0	0	0	0	1	0	0	0	0	0	2000			33853	44933	-24594	31350		0	149216	149216	330	2000
MWG Biotech AG	DE	Public	6	1	0	0	0	0	0	0	0	0	0	0	0	0	1	0	0	0	0	0	2001	6384.44		34568	46699	-27962.6	29709		0	53487	53487	405	2001
MWG Biotech AG	DE	Public	6	1	0	0	0	0	0	0	0	0	0	0	0	0	1	0	0	0	0	0	2002	8792.43		38860	52110	-26959.5	29956		0	12272	12272	393	2002
MWG Biotech AG	DE	Public	6	1	0	0	0	0	0	0	0	0	0	0	0	0	1	0	0	0	0	0	2003	2636.75		44184	54146	-15830.6	29789		0	37096	37096	380	2003
MWG Biotech AG	DE	Public	6	1	0	0	0	0	0	0	0	0	0	0	0	0	1	0	0	0	0	0	2004	6172.81		47265	44829	-49015.9	34400		0	20071	20071		2004
Myriad Genetics	US	Public	57	42	0	0	0	0	1	1	0	0	0	0	0	0	0	0	1	0	0	0	1993	788.54	1116.88			-444.58			0	0			1993
Myriad Genetics	US	Public	57	42	0	0	0	0	1	1	0	0	0	0	0	0	0	0	1	0	0	0	1994	3008.49	4163.03			-3276.78	7039		0	0			1994
Myriad Genetics	US	Public	57	42	0	0	0	0	1	1	0	0	0	0	0	0	0	0	1	0	0	0	1995	5161.98	6950.23	3201	1294.5	5268.38	7121		0	0		73	1995
Myriad Genetics	US	Public	57	42	0	0	0	0	1	1	0	0	0	0	0	0	0	0	1	0	0	0	1996	12990.6	15516.4	9395	6628.62	-5897.47	17404	25	435100	435100		170	1996
Myriad Genetics	US	Public	57	42	0	0	0	0	1	1	0	0	0	0	0	0	0	0	1	0	0	0	1997	18580.2	27675.9	12011	15236.1	-9206.28	18445	27	498015	498015		197	1997
Myriad Genetics	US	Public	57	42	0	0	0	0	1	1	0	0	0	0	0	0	0	0	1	0	0	0	1998	23002.3	36200.7	12435	23210.6	-9797.03	18675	14.625	273122	273122		270	1998
Myriad Genetics	US	Public	57	42	0	0	0	0	1	1	0	0	0	0	0	0	0	0	1	0	0	0	1999	23452.2	37624.1	10000	25313.4	-9995.45	18857	9	169713	169713		244	1999
Myriad Genetics	US	Public	57	42	0	0	0	0	1	1	0	0	0	0	0	0	0	0	1	0	0	0	2000	28098.8	45560.2	11251	34013	-8722.1	21866	148.078	3.23788e+06	3.23788e+06		338	2000
Myriad Genetics	US	Public	57	42	0	0	0	0	1	1	0	0	0	0	0	0	0	0	1	0	0	0	2001	33818.1	58298.9	12731	45162.4	-7174.49	23442	63.3199	1.48435e+06	1.48435e+06		452	2001
Myriad Genetics	US	Public	57	42	0	0	0	0	1	1	0	0	0	0	0	0	0	0	1	0	0	0	2002	36294.7	72496.3	15433	53836.5	-13989.4	23817	20.34	484438	484438		491	2002
Myriad Genetics	US	Public	57	42	0	0	0	0	1	1	0	0	0	0	0	0	0	0	1	0	0	0	2003	47589	91667	18682	64321	-24825	30623	13.59	416167	416167		517	2003
Myriad Genetics	US	Public	57	42	0	0	0	0	1	1	0	0	0	0	0	0	0	0	1	0	0	0	2004	50697	99283	17339	56648	-40620	30623	14.92	456895	456895		511	2004
Myriad Genetics	US	Public	57	42	0	0	0	0	1	1	0	0	0	0	0	0	0	0	1	0	0	0	2005	59243	123151		82406	-39978	30862		0	0			2005
Nanogen, Inc.	US	Public	68	36	0	0	0	1	0	0	0	0	0	0	0	0	1	0	0	0	0	0	1995	3356.17	5001.69		317.628	-4587.81			0	0			1995
Nanogen, Inc.	US	Public	68	36	0	0	0	1	0	0	0	0	0	0	0	0	1	0	0	0	0	0	1996	6931	9358	1315540	1644	-7778	1832		0	0			1996
Nanogen, Inc.	US	Public	68	36	0	0	0	1	0	0	0	0	0	0	0	0	1	0	0	0	0	0	1997	11769	15679	2439941	3366	-11338	3183		0	0		90	1997
Nanogen, Inc.	US	Public	68	36	0	0	0	1	0	0	0	0	0	0	0	0	1	0	0	0	0	0	1998	23002	30615	6980	7633	-20942	18835	4	75340	75340		132	1998
Nanogen, Inc.	US	Public	68	36	0	0	0	1	0	0	0	0	0	0	0	0	1	0	0	0	0	0	1999	25260	34357	6154	8119	-25199	18991	21.88	415523	415523		142	1999
Nanogen, Inc.	US	Public	68	36	0	0	0	1	0	0	0	0	0	0	0	0	1	0	0	0	0	0	2000	18905	34771	5373	11232	-18282	20913	9	188217	188217		175	2000
Nanogen, Inc.	US	Public	68	36	0	0	0	1	0	0	0	0	0	0	0	0	1	0	0	0	0	0	2001	17563	48101	5386	11169	-32501	21616	5.77	124724	124724		194	2001
Nanogen, Inc.	US	Public	68	36	0	0	0	1	0	0	0	0	0	0	0	0	1	0	0	0	0	0	2002	21020	43861	4982	17179	-22246	21981	1.55	34070.6	34070.6		195	2002
Nanogen, Inc.	US	Public	68	36	0	0	0	1	0	0	0	0	0	0	0	0	1	0	0	0	0	0	2003	19038	37533	4276	6713	-30596	24867	9.01	224052	224052		137	2003
Nanogen, Inc.	US	Public	68	36	0	0	0	1	0	0	0	0	0	0	0	0	1	0	0	0	0	0	2004	18117	45749	8500	5374	-38907	47265	7.36	347870	347870		202	2004
Nuvelo	US	Public	28	19	0	0	0	0	1	0	0	0	0	0	0	0	0	0	0	0	0	0	1994	850.707	2328.37			-2262.45			0	0			1994
Nuvelo	US	Public	28	19	0	0	0	0	1	0	0	0	0	0	0	0	0	0	0	0	0	0	1995	1811.21	2748.87	1023	2127	-601.264	1491		0	0			1995
Nuvelo	US	Public	28	19	0	0	0	0	1	0	0	0	0	0	0	0	0	0	0	0	0	0	1996	3735.93	5485.01	1639	426	4838.94	1491		0	0			1996
Nuvelo	US	Public	28	19	0	0	0	0	1	0	0	0	0	0	0	0	0	0	0	0	0	0	1997	9430	14284	3947	6199	-6537	4245	28.89	122638	122638		169	1997
Nuvelo	US	Public	28	19	0	0	0	0	1	0	0	0	0	0	0	0	0	0	0	0	0	0	1998	19207	28702	6902	9590	-16369	4301	15.75	67740.8	67740.8		195	1998
Nuvelo	US	Public	28	19	0	0	0	0	1	0	0	0	0	0	0	0	0	0	0	0	0	0	1999	18157	26258	8427	6397	-18547	4361	51	222411	222411		161	1999
Nuvelo	US	Public	28	19	0	0	0	0	1	0	0	0	0	0	0	0	0	0	0	0	0	0	2000	29018	38333	12465	15604	-22253	4574	43.14	197322	197322		257	2000
Nuvelo	US	Public	28	19	0	0	0	0	1	0	0	0	0	0	0	0	0	0	0	0	0	0	2001	46506	60783	18988	24590	-36765	6436	23.16	149058	149058		224	2001
Nuvelo	US	Public	28	19	0	0	0	0	1	0	0	0	0	0	0	0	0	0	0	0	0	0	2002	50157	70368	15142	26433	-44978	7700	2.61	20097	20097		98	2002
Nuvelo	US	Public	28	19	0	0	0	0	1	0	0	0	0	0	0	0	0	0	0	0	0	0	2003	33084	51532	9955	2290	-50187	25621	10.5	269020	269020		63	2003
Nuvelo	US	Public	28	19	0	0	0	0	1	0	0	0	0	0	0	0	0	0	0	0	0	0	2004	39970	48839	6048	195	-52489	32229	9.85	317456	317456		80	2004
Onyx Pharmaceuticals	US	Public	45	37	0	0	0	0	1	0	0	0	0	0	0	0	0	0	0	0	0	0	1993	6820	8618		2737	-5723			0	0			1993
Onyx Pharmaceuticals	US	Public	45	37	0	0	0	0	1	0	0	0	0	0	0	0	0	0	0	0	0	0	1994	10086	12847	4856	5616	-6763	913		0	0			1994
Onyx Pharmaceuticals	US	Public	45	37	0	0	0	0	1	0	0	0	0	0	0	0	0	0	0	0	0	0	1995	12809	16097	4221	6945	-8427	958		0	0		90	1995
Onyx Pharmaceuticals	US	Public	45	37	0	0	0	0	1	0	0	0	0	0	0	0	0	0	0	0	0	0	1996	14767	18294	4196	8302	-8417	9514		0	0		109	1996
Onyx Pharmaceuticals	US	Public	45	37	0	0	0	0	1	0	0	0	0	0	0	0	0	0	0	0	0	0	1997	20715	25804	4562	7799	-16025	9851	28.89	284595	284595		128	1997
Onyx Pharmaceuticals	US	Public	45	37	0	0	0	0	1	0	0	0	0	0	0	0	0	0	0	0	0	0	1998	25383	30658	3730	11314	-17659	11452	15.75	180369	180369		128	1998
Onyx Pharmaceuticals	US	Public	45	37	0	0	0	0	1	0	0	0	0	0	0	0	0	0	0	0	0	0	1999	23627	28968	3000	13324	-14802	11552	51	589152	589152		120	1999
Onyx Pharmaceuticals	US	Public	45	37	0	0	0	0	1	0	0	0	0	0	0	0	0	0	0	0	0	0	2000	26879	34387	3132	24180	-7479	17962	43.14	774881	774881		135	2000
Onyx Pharmaceuticals	US	Public	45	37	0	0	0	0	1	0	0	0	0	0	0	0	0	0	0	0	0	0	2001	39927	47391	3597	15846	-27572	18530	23.16	429155	429155		85	2001
Onyx Pharmaceuticals	US	Public	45	37	0	0	0	0	1	0	0	0	0	0	0	0	0	0	0	0	0	0	2002	43792	49796	2834	2715	-45787	21615	2.61	56415.1	56415.1		89	2002
Onyx Pharmaceuticals	US	Public	45	37	0	0	0	0	1	0	0	0	0	0	0	0	0	0	0	0	0	0	2003	33638	45528	285		-44969	29586	10.5	310653	310653		16	2003
Onyx Pharmaceuticals	US	Public	45	37	0	0	0	0	1	0	0	0	0	0	0	0	0	0	0	0	0	0	2004	35846	50420	1623	500	-46756	35267	9.85	347380	347380		30	2004
Orchid Cellmark Inc.	US	Public	26	14	0	0	0	1	0	0	1	0	0	0	0	0	0	0	1	0	0	0	1997	46.845	13740.1		3763	-9927.76	120		0	0			1997
Orchid Cellmark Inc.	US	Public	26	14	0	0	0	1	0	0	1	0	0	0	0	0	0	0	1	0	0	0	1998	4984.57	15126.2	1737	2780.95	-11479.5	145		0	0			1998
Orchid Cellmark Inc.	US	Public	26	14	0	0	0	1	0	0	1	0	0	0	0	0	0	0	1	0	0	0	1999	11695.8	24058.3	9474	1793.01	-28220.3	169		0	0		220	1999
Orchid Cellmark Inc.	US	Public	26	14	0	0	0	1	0	0	1	0	0	0	0	0	0	0	1	0	0	0	2000	28881	69739	19657	18381	-47867	6639	70	464730	464730		633	2000
Orchid Cellmark Inc.	US	Public	26	14	0	0	0	1	0	0	1	0	0	0	0	0	0	0	1	0	0	0	2001	33550	118004	29615	31215	-84678	9236	27.5	253990	253990		595	2001
Orchid Cellmark Inc.	US	Public	26	14	0	0	0	1	0	0	1	0	0	0	0	0	0	0	1	0	0	0	2002	21006	121011	13244	50425	-80097	11148	2.5	27870	27870		492	2002
Orchid Cellmark Inc.	US	Public	26	14	0	0	0	1	0	0	1	0	0	0	0	0	0	0	1	0	0	0	2003	3215	64531	11071	50627	-23568	16717	9.25	154632	154632		430	2003
Orchid Cellmark Inc.	US	Public	26	14	0	0	0	1	0	0	1	0	0	0	0	0	0	0	1	0	0	0	2004	1632	69304	9977	62499	-8812	24033	11.5	276380	276380		425	2004
Oscient Pharmaceuticals Corp.	US	Public	33	24	0	0	0	0	1	0	0	0	0	0	0	0	0	0	0	0	0	0	1991	2300.65	12910.8	329.502	9119.71	-1687.1	10662	1.5	15993	15993	0	49	1991
Oscient Pharmaceuticals Corp.	US	Public	33	24	0	0	0	0	1	0	0	0	0	0	0	0	0	0	0	0	0	0	1992	359.529	7587.05	784.938	5508.34	-2078.71	10664	1.44	15356.2	15356.2	0	69	1992
Oscient Pharmaceuticals Corp.	US	Public	33	24	0	0	0	0	1	0	0	0	0	0	0	0	0	0	0	0	0	0	1993	225.747	9295.17	523.124	6450.34	-3481.86	10693	1.37	14649.4	14649.4	0	68	1993
Oscient Pharmaceuticals Corp.	US	Public	33	24	0	0	0	0	1	0	0	0	0	0	0	0	0	0	0	0	0	0	1994	276.024	7697.64	784.414	6618.92	-1078.72	11779	2	23558	23558		83	1994
Oscient Pharmaceuticals Corp.	US	Public	33	24	0	0	0	0	1	0	0	0	0	0	0	0	0	0	0	0	0	0	1995	1478.25	10621.9	1720.47	11207.1	585.204	13534	7.75	104888	104888		105	1995
Oscient Pharmaceuticals Corp.	US	Public	33	24	0	0	0	0	1	0	0	0	0	0	0	0	0	0	0	0	0	0	1996	7924.11	19335.7	5735.26	21256.4	1920.71	17461	9.13	159419	159419		176	1996
Oscient Pharmaceuticals Corp.	US	Public	33	24	0	0	0	0	1	0	0	0	0	0	0	0	0	0	0	0	0	0	1997	22069	30921	10371.5	19618.6	-11302.4	17783	7.94	141197	141197		211	1997
Oscient Pharmaceuticals Corp.	US	Public	33	24	0	0	0	0	1	0	0	0	0	0	0	0	0	0	0	0	0	0	1998	31977.4	36269.9	15103.2	19217.1	-15813.4	18313	2.31	42303	42303		200	1998
Oscient Pharmaceuticals Corp.	US	Public	33	24	0	0	0	0	1	0	0	0	0	0	0	0	0	0	0	0	0	0	1999	26699.9	30979.4	13221.2	24018.2	-6328.1	18542	4.56	84551.5	84551.5		163	1999
Oscient Pharmaceuticals Corp.	US	Public	33	24	0	0	0	0	1	0	0	0	0	0	0	0	0	0	0	0	0	0	2000	15190.5	33780.1	13034.5	25445.2	-5846.84	22289	25.12	559900	559900		176	2000
Oscient Pharmaceuticals Corp.	US	Public	33	24	0	0	0	0	1	0	0	0	0	0	0	0	0	0	0	0	0	0	2001	24057.8	48977.7	11893.5	35740.5	-10090.3	22772	6.81	155077	155077		204	2001
Oscient Pharmaceuticals Corp.	US	Public	33	24	0	0	0	0	1	0	0	0	0	0	0	0	0	0	0	0	0	0	2002	32435.1	56836.5	10138.4	22986.9	-34017	23066	1.57	36213.6	36213.6	0	152	2002
Oscient Pharmaceuticals Corp.	US	Public	33	24	0	0	0	0	1	0	0	0	0	0	0	0	0	0	0	0	0	0	2003	22163.1	4226.68	3321.2	9058.61	-29788.8	31480	3.13	98532.4	98532.4	0	54	2003
Oscient Pharmaceuticals Corp.	US	Public	33	24	0	0	0	0	1	0	0	0	0	0	0	0	0	0	0	0	0	0	2004	25819	97228.7	1457.71	6612.91	-93271.3	75803	3.65	276681	276681		94	2004
OSI Pharmaceuticals	US	Public	34	10	0	0	0	0	1	0	0	0	0	0	0	0	0	0	0	0	0	0	1990	4743.17	8445.88	2518	5638.29	-3478.52	9204	1.5	13806	13806	0		1990
OSI Pharmaceuticals	US	Public	34	10	0	0	0	0	1	0	0	0	0	0	0	0	0	0	0	0	0	0	1991	4860.23	9739.93	4292	7823.88	-1534.25	9204	6	55224	55224	0		1991
OSI Pharmaceuticals	US	Public	34	10	0	0	0	0	1	0	0	0	0	0	0	0	0	0	0	0	0	0	1992	8127.47	16513.5	5349	11094.2	-4536.65	15063	4.37	65825.3	65825.3	0		1992
OSI Pharmaceuticals	US	Public	34	10	0	0	0	0	1	0	0	0	0	0	0	0	0	0	0	0	0	0	1993	10659.8	20278.9	6107	16088	-3306.04	16329	4	65316	65316	0		1993
OSI Pharmaceuticals	US	Public	34	10	0	0	0	0	1	0	0	0	0	0	0	0	0	0	0	0	0	0	1994	12125.2	22785.4	6554	16299.5	-5723.92	16342	3.25	53111.5	53111.5	0		1994
OSI Pharmaceuticals	US	Public	34	10	0	0	0	0	1	0	0	0	0	0	0	0	0	0	0	0	0	0	1995	13523	23612.8	5709	15865	-4258.67	16342	5.38	87920	87920	0		1995
OSI Pharmaceuticals	US	Public	34	10	0	0	0	0	1	0	0	0	0	0	0	0	0	0	0	0	0	0	1996	13919	21820.9	11544	9718.44	-9942.14	22175	8.87	196692	196692	0		1996
OSI Pharmaceuticals	US	Public	34	10	0	0	0	0	1	0	0	0	0	0	0	0	0	0	0	0	0	0	1997	16804.8	26417.4		14777.3	-9586.24	21364	10.88	232440	232440	0		1997
OSI Pharmaceuticals	US	Public	34	10	0	0	0	0	1	0	0	0	0	0	0	0	0	0	0	0	0	0	1998	19877.3	30842.9		19468.3	-10184.5	21391	2.91	62247.8	62247.8	0		1998
OSI Pharmaceuticals	US	Public	34	10	0	0	0	0	1	0	0	0	0	0	0	0	0	0	0	0	0	0	1999	24484.5	36897.6		22652.3	-9798.44	22404	5.69	127479	127479	0		1999
OSI Pharmaceuticals	US	Public	34	10	0	0	0	0	1	0	0	0	0	0	0	0	0	0	0	0	0	0	2000	39622.1	52264.6	11596	28651.4	-16347.6	27342	70	1913940	1913940			2000
OSI Pharmaceuticals	US	Public	34	10	0	0	0	0	1	0	0	0	0	0	0	0	0	0	0	0	0	0	2001	56038.1	72812.9	26271	26021.9	-23755.4	34962	32.5	1136265	1136265		383	2001
OSI Pharmaceuticals	US	Public	34	10	0	0	0	0	1	0	0	0	0	0	0	0	0	0	0	0	0	0	2002	102202	261803	46175	21816	-218479	36395	16.97	617623	617623		429	2002
OSI Pharmaceuticals	US	Public	34	10	0	0	0	0	1	0	0	0	0	0	0	0	0	0	0	0	0	0	2003	102642		44977	32369	-181357	38855	32.65	1.26862e+06	1.26862e+06	0	480	2003
OSI Pharmaceuticals	US	Public	34	10	0	0	0	0	1	0	0	0	0	0	0	0	0	0	0	0	0	0	2004	110398		35356	42800	-260371	43587	61.46	2.67886e+06	2.67886e+06	0	452	2004
Oxford Glycosciences PLC	GB	Acquired	22	1	0	0	0	0	1	0	0	0	0	0	0	0	0	0	0	0	0	0	1997		16877	4178	3173	-12601	60260	0	0	0		0	1997
Oxford Glycosciences PLC	GB	Acquired	22	1	0	0	0	0	1	0	0	0	0	0	0	0	0	0	0	0	0	0	1998		26306	7439	8468	-14398	37235	0	0	157463	157463	0	1998
Oxford Glycosciences PLC	GB	Acquired	22	1	0	0	0	0	1	0	0	0	0	0	0	0	0	0	0	0	0	0	1999		33140	9278	14056	-15651	37321		0	310504	310504		1999
Oxford Glycosciences PLC	GB	Acquired	22	1	0	0	0	0	1	0	0	0	0	0	0	0	0	0	0	0	0	0	2000		43067	19012	13334	-23297	54531		0	1228983	1228983		2000
Oxford Glycosciences PLC	GB	Acquired	22	1	0	0	0	0	1	0	0	0	0	0	0	0	0	0	0	0	0	0	2001		71624			-36.755	55566		0	0			2001
Packard Bioscience	US	Acquired	8	1	0	0	0	0	0	1	0	0	0	0	0	0	1	0	0	0	1	0	1997	23480	87993		184113	-18755	68609		0	0			1997
Packard Bioscience	US	Acquired	8	1	0	0	0	0	0	1	0	0	0	0	0	0	1	0	0	0	1	0	1998	29228	113519	25567	228164	1905	45751		0	0			1998
Packard Bioscience	US	Acquired	8	1	0	0	0	0	0	1	0	0	0	0	0	0	1	0	0	0	1	0	1999	30109	143652	30114	264892	-198	46269		0	0		1446	1999
Packard Bioscience	US	Acquired	8	1	0	0	0	0	0	1	0	0	0	0	0	0	1	0	0	0	1	0	2000	28358	73639	14352	165375	-6368	67631	11.625	786210	786210		1050	2000
Pathogenesis Corp	US	Acquired	11	3	0	0	0	0	1	0	0	0	0	0	0	0	0	0	0	0	0	0	1992	757.81	3455.59			-2930.28	6107		0	0	0		1992
Pathogenesis Corp	US	Acquired	11	3	0	0	0	0	1	0	0	0	0	0	0	0	0	0	0	0	0	0	1993	8213.38	11827.9	9195.15		-10804.9	6157		0	0	0		1993
Pathogenesis Corp	US	Acquired	11	3	0	0	0	0	1	0	0	0	0	0	0	0	0	0	0	0	0	0	1994	12788.9	16003.7	9343.32		-14762.1	7847		0	0	0		1994
Pathogenesis Corp	US	Acquired	11	3	0	0	0	0	1	0	0	0	0	0	0	0	0	0	0	0	0	0	1995	15668.4	19277.5	8071.62		-18023.9	10898	11	119878	119878			1995
Pathogenesis Corp	US	Acquired	11	3	0	0	0	0	1	0	0	0	0	0	0	0	0	0	0	0	0	0	1996	20673	24914.4	7414.01		-21264.2	13931	21.75	302999	302999		115	1996
Pathogenesis Corp	US	Acquired	11	3	0	0	0	0	1	0	0	0	0	0	0	0	0	0	0	0	0	0	1997	28017.7	38599.8	9608.67	441.88	-33037.7	16239	37.125	602873	602873		159	1997
Pathogenesis Corp	US	Acquired	11	3	0	0	0	0	1	0	0	0	0	0	0	0	0	0	0	0	0	0	1998	28992.7	62621.7	17637.1	61051.8	1882.9	16329	58	947082	947082		273	1998
Pathogenesis Corp	US	Acquired	11	3	0	0	0	0	1	0	0	0	0	0	0	0	0	0	0	0	0	0	1999	30397.5	70801.3	18211.3	60844.2	-8195.42	16452	21.4375	352690	352690		283	1999
Pharmacopeia	US	Public	98	8	0	0	0	0	1	0	0	0	0	0	0	0	0	0	0	0	0	0	2001	32529	102796		122303	-14320	23843		0	0			2001
Pharmacopeia	US	Public	98	8	0	0	0	0	1	0	0	0	0	0	0	0	0	0	0	0	0	0	2002	27868	98631	14157	124408	-11627	23597		0	0			2002
Pharmacopeia	US	Public	98	8	0	0	0	0	1	0	0	0	0	0	0	0	0	0	0	0	0	0	2003	22029	78778	15398	115064	-3497	23924		0	0		713	2003
Pharmacopeia	US	Public	98	8	0	0	0	0	1	0	0	0	0	0	0	0	0	0	0	0	0	0	2004		41889	11725	24359	-17420	12355	5.97	73759.3	73759.3		151	2004
Pharmagene PLC	GB	Public	3	1	0	0	0	0	1	0	0	0	0	0	0	0	0	0	0	0	0	0	2000	4857	12252	2454	1537	-9081	50815		0	86083	86083		2000
Pharmagene PLC	GB	Public	3	1	0	0	0	0	1	0	0	0	0	0	0	0	0	0	0	0	0	0	2001	6695	12445	2562	4084	-6215	52314		0	69295	69295		2001
Pharmagene PLC	GB	Public	3	1	0	0	0	0	1	0	0	0	0	0	0	0	0	0	0	0	0	0	2002	13696	18698	2573	5060	-13440	52441		0	26178	26178		2002
Pharmagene PLC	GB	Public	3	1	0	0	0	0	1	0	0	0	0	0	0	0	0	0	0	0	0	0	2003	13931	19324	2002	8337	-9870	52934		0	74203	74203		2003
Pharmagene PLC	GB	Public	3	1	0	0	0	0	1	0	0	0	0	0	0	0	0	0	0	0	0	0	2004	15007	19790	1683	8106	-12846	53809		0	32017	32017		2004
Pharsight	US	Public	4	0	0	0	0	0	1	0	0	0	0	0	0	1	0	0	0	0	1	0	1998	2134	2110		736	-4425	3041		0	0			1998
Pharsight	US	Public	4	0	0	0	0	0	1	0	0	0	0	0	0	1	0	0	0	0	1	0	1999	4327	3397	845	3891	-10047	3571		0	0			1999
Pharsight	US	Public	4	0	0	0	0	0	1	0	0	0	0	0	0	1	0	0	0	0	1	0	2000	5451	6026	1191	8859	-9987	4055		0	0		92	2000
Pharsight	US	Public	4	0	0	0	0	0	1	0	0	0	0	0	0	1	0	0	0	0	1	0	2001	8096	10707	2952	11948	-20571	18382	4	73528	73528		143	2001
Pharsight	US	Public	4	0	0	0	0	0	1	0	0	0	0	0	0	1	0	0	0	0	1	0	2002	6596	18542	2708	14249	-18952	18759	1.95	36580	36580		114	2002
Pharsight	US	Public	4	0	0	0	0	0	1	0	0	0	0	0	0	1	0	0	0	0	1	0	2003	3934	14903	1177	13968	-11542	19053	0.09	1714.77	1714.77		72	2003
Pharsight	US	Public	4	0	0	0	0	0	1	0	0	0	0	0	0	1	0	0	0	0	1	0	2004	2899	8774	495	17730	-1997	19058	1.5	28587	28587		78	2004
Pharsight	US	Public	4	0	0	0	0	0	1	0	0	0	0	0	0	1	0	0	0	0	1	0	2005	2932	8909	604	22593	2733	19333	1.7	32866.1	32866.1		87	2005
Prometic Life Sciences Inc	CA	Public	0	0	0	0	0	0	1	0	0	0	0	0	0	0	0	0	0	0	0	0	1997	99.367	2770.49			-2290.99	22260		0	0			1997
Prometic Life Sciences Inc	CA	Public	0	0	0	0	0	0	1	0	0	0	0	0	0	0	0	0	0	0	0	0	1998	491.722	7130.78			-4947.93	40232		0	0			1998
Prometic Life Sciences Inc	CA	Public	0	0	0	0	0	0	1	0	0	0	0	0	0	0	0	0	0	0	0	0	1999	843.663		750	2039.39	-19508.9	47081	0.25	11770.2	11770.2		50000	1999
Prometic Life Sciences Inc	CA	Public	0	0	0	0	0	0	1	0	0	0	0	0	0	0	0	0	0	0	0	0	2000	2487.91		960	1464.56	-3410.64	59957	0.6	35974.2	35974.2			2000
Prometic Life Sciences Inc	CA	Public	0	0	0	0	0	0	1	0	0	0	0	0	0	0	0	0	0	0	0	0	2001	4276.43	6767.85	1240	1550.49	-5217.35	83500	1.44	120240	120240			2001
Prometic Life Sciences Inc	CA	Public	0	0	0	0	0	0	1	0	0	0	0	0	0	0	0	0	0	0	0	0	2002	6501.1	10772.7	2140	1599.93	-8988.9	85770	1.22	104639	104639			2002
Prometic Life Sciences Inc	CA	Public	0	0	0	0	0	0	1	0	0	0	0	0	0	0	0	0	0	0	0	0	2003	10330.6	16762.2	2700	1009.59	-15531.8	97869	1.49	145825	145825			2003
Prometic Life Sciences Inc	CA	Public	0	0	0	0	0	0	1	0	0	0	0	0	0	0	0	0	0	0	0	0	2004	10463.5	16339.4	4310	5999.78	-12575.8	99513	1.3	129367	129367			2004
Protein Design Labs, Inc.	US	Public	29	13	0	0	0	0	1	0	0	0	0	0	0	0	0	0	0	0	0	0	1990	3008.9	3857.7		3836.71	-20.995	12643		0	0	0		1990
Protein Design Labs, Inc.	US	Public	29	13	0	0	0	0	1	0	0	0	0	0	0	0	0	0	0	0	0	0	1991	3103.57	4432.4	673	4737.55	305.153	13443		0	0			1991
Protein Design Labs, Inc.	US	Public	29	13	0	0	0	0	1	0	0	0	0	0	0	0	0	0	0	0	0	0	1992	7264.46	9305.74	4284	8384.93	-920.804	50818	2.97	150929	150929	0		1992
Protein Design Labs, Inc.	US	Public	29	13	0	0	0	0	1	0	0	0	0	0	0	0	0	0	0	0	0	0	1993	12329.3	22732.2	5922	16799.5	-5932.73	55701	6.06	337548	337548			1993
Protein Design Labs, Inc.	US	Public	29	13	0	0	0	0	1	0	0	0	0	0	0	0	0	0	0	0	0	0	1994	16366.7	20425.1	6595	15209.1	-5216.05	60992	3.94	240308	240308			1994
Protein Design Labs, Inc.	US	Public	29	13	0	0	0	0	1	0	0	0	0	0	0	0	0	0	0	0	0	0	1995	20802.7	25966.8	7850	17613	-8353.77	61623	5.78	356181	356181		181	1995
Protein Design Labs, Inc.	US	Public	29	13	0	0	0	0	1	0	0	0	0	0	0	0	0	0	0	0	0	0	1996	28794.4	34395.6	8590	22599.5	-11796.1	63036	9.12	574888	574888		224	1996
Protein Design Labs, Inc.	US	Public	29	13	0	0	0	0	1	0	0	0	0	0	0	0	0	0	0	0	0	0	1997	25614	44130	9996	20255	-23875	73392	10	733920	733920		217	1997
Protein Design Labs, Inc.	US	Public	29	13	0	0	0	0	1	0	0	0	0	0	0	0	0	0	0	0	0	0	1998	31645	40330	23016	30828	-9502	74380	5.78	429916	429916		256	1998
Protein Design Labs, Inc.	US	Public	29	13	0	0	0	0	1	0	0	0	0	0	0	0	0	0	0	0	0	0	1999	36090	46087	38047	35754	-10333	77128	17.5	1349740	1349740		284	1999
Protein Design Labs, Inc.	US	Public	29	13	0	0	0	0	1	0	0	0	0	0	0	0	0	0	0	0	0	0	2000	42334	62409	37673	63056	647	87152	43.44	3.78588e+06	3.78588e+06		307	2000
Protein Design Labs, Inc.	US	Public	29	13	0	0	0	0	1	0	0	0	0	0	0	0	0	0	0	0	0	0	2001	52173	76888	42111	79535	2647	88499	32.8	2.90277e+06	2.90277e+06		363	2001
Protein Design Labs, Inc.	US	Public	29	13	0	0	0	0	1	0	0	0	0	0	0	0	0	0	0	0	0	0	2002	57978	77071	70802	46373	-14554	89179	8.5	758022	758022		397	2002
Protein Design Labs, Inc.	US	Public	29	13	0	0	0	0	1	0	0	0	0	0	0	0	0	0	0	0	0	0	2003	82732	196338	155513	66686	-129814	93886	17.9	1.68056e+06	1.68056e+06		549	2003
Protein Design Labs, Inc.	US	Public	29	13	0	0	0	0	1	0	0	0	0	0	0	0	0	0	0	0	0	0	2004	122563	154369	238077	96024	-53241	95857	20.66	1.98041e+06	1.98041e+06		660	2004
Pyrosequencing AB	DK	Public	3	3	0	0	1	0	0	0	0	0	0	0	0	0	0	0	0	0	0	0	2000	5.75	14.316						0	0			2000
Pyrosequencing AB	DK	Public	3	3	0	0	1	0	0	0	0	0	0	0	0	0	0	0	0	0	0	0	2001	11.3	0						0	0			2001
Renovis, Inc.	US	Public	3	0	0	0	0	0	1	0	0	0	0	0	0	0	0	0	0	0	0	0	2000	2318	4108			-3733	718		0	0			2000
Renovis, Inc.	US	Public	3	0	0	0	0	0	1	0	0	0	0	0	0	0	0	0	0	0	0	0	2001	7536	11334	5874	0	-11359	1070		0	0			2001
Renovis, Inc.	US	Public	3	0	0	0	0	0	1	0	0	0	0	0	0	0	0	0	0	0	0	0	2002	10944	25092	6290	0	-25077	1095		0	0			2002
Renovis, Inc.	US	Public	3	0	0	0	0	0	1	0	0	0	0	0	0	0	0	0	0	0	0	0	2003	20449	46251	5619	4500	-41872	1348		0	0		75	2003
Renovis, Inc.	US	Public	3	0	0	0	0	0	1	0	0	0	0	0	0	0	0	0	0	0	0	0	2004	30733	43649	6022	2625	-39941	24466	14.38	351821	351821		93	2004
Rigel Pharmaceuticals Inc	US	Public	58	46	0	0	0	0	1	0	0	0	0	0	0	0	0	0	0	0	0	0	1998	8305	10522	3218	28	-10604	297		0	0			1998
Rigel Pharmaceuticals Inc	US	Public	58	46	0	0	0	0	1	0	0	0	0	0	0	0	0	0	0	0	0	0	1999	17112	21064	8398	8984	-12366	344		0	0			1999
Rigel Pharmaceuticals Inc	US	Public	58	46	0	0	0	0	1	0	0	0	0	0	0	0	0	0	0	0	0	0	2000	32034	38723	9338	13218	-25360	4089	90	368010	368010			2000
Rigel Pharmaceuticals Inc	US	Public	58	46	0	0	0	0	1	0	0	0	0	0	0	0	0	0	0	0	0	0	2001	32313	40263	8440	15303	-23805	4192	41.85	175435	175435			2001
Rigel Pharmaceuticals Inc	US	Public	58	46	0	0	0	0	1	0	0	0	0	0	0	0	0	0	0	0	0	0	2002	43350	52804	5206	15788	-37030	5078	9.9	50272.2	50272.2			2002
Rigel Pharmaceuticals Inc	US	Public	58	46	0	0	0	0	1	0	0	0	0	0	0	0	0	0	0	0	0	0	2003	43363	51882	3544	11055	-41197	14829	19.2	284717	284717		126	2003
Rigel Pharmaceuticals Inc	US	Public	58	46	0	0	0	0	1	0	0	0	0	0	0	0	0	0	0	0	0	0	2004	48523	61600	2813	4733	-56255	19661	24.42	480122	480122		144	2004
Rosetta Inpharmatics	US	Subsidiary	30	25	0	0	0	0	0	1	0	0	0	1	0	1	0	0	0	0	1	0	1997	1410.54	2293.06			-1884.81	2451		0	0			1997
Rosetta Inpharmatics	US	Subsidiary	30	25	0	0	0	0	0	1	0	0	0	1	0	1	0	0	0	0	1	0	1998	5313.26	7692.65	2163.5		-7112.22	2631		0	0			1998
Rosetta Inpharmatics	US	Subsidiary	30	25	0	0	0	0	0	1	0	0	0	1	0	1	0	0	0	0	1	0	1999	10792.3	21561	4109.16	982.755	-20314.2	5182		0	0		150	1999
Rosetta Inpharmatics	US	Subsidiary	30	25	0	0	0	0	0	1	0	0	0	1	0	1	0	0	0	0	1	0	2000	22282	48512.1	7897.49	10459.2	-32701.7	32083	16	513328	513328		175	2000
Sangamo Biosciences, Inc	US	Public	22	22	0	0	0	0	1	0	0	0	0	1	0	0	0	0	0	0	0	0	1997	1700	2497		1152	-1400	5876		0	0			1997
Sangamo Biosciences, Inc	US	Public	22	22	0	0	0	0	1	0	0	0	0	1	0	0	0	0	0	0	0	0	1998	4259	5496	436	2038	-3285	5931		0	0			1998
Sangamo Biosciences, Inc	US	Public	22	22	0	0	0	0	1	0	0	0	0	1	0	0	0	0	0	0	0	0	1999	4266	6088	612	2182	-3775	6132		0	0		45	1999
Sangamo Biosciences, Inc	US	Public	22	22	0	0	0	0	1	0	0	0	0	1	0	0	0	0	0	0	0	0	2000	11347	15916	1982	3433	-9066	22147	19.5	431866	431866		66	2000
Sangamo Biosciences, Inc	US	Public	22	22	0	0	0	0	1	0	0	0	0	1	0	0	0	0	0	0	0	0	2001	15514	33326	2799	4885	-25249	24482	9.34	228662	228662		90	2001
Sangamo Biosciences, Inc	US	Public	22	22	0	0	0	0	1	0	0	0	0	1	0	0	0	0	0	0	0	0	2002	13363	35908	1793	4343	-29764	24741	3.01	74470.4	74470.4		74	2002
Sangamo Biosciences, Inc	US	Public	22	22	0	0	0	0	1	0	0	0	0	1	0	0	0	0	0	0	0	0	2003	10187	14348	906	2579	-10433	24954	5.47	136498	136498		57	2003
Sangamo Biosciences, Inc	US	Public	22	22	0	0	0	0	1	0	0	0	0	1	0	0	0	0	0	0	0	0	2004	11046	15965	318	1315	-13818	25271	6	151626	151626		54	2004
Seattle Genetics Inc	US	Public	4	1	0	0	0	0	1	0	0	0	0	0	0	0	0	0	0	0	0	0	1998	1331.17	2349.69			-2106.48	3686		0	0			1998
Seattle Genetics Inc	US	Public	4	1	0	0	0	0	1	0	0	0	0	0	0	0	0	0	0	0	0	0	1999	2469.19	4053.72	352.255	1000	-2817.68	3724		0	0			1999
Seattle Genetics Inc	US	Public	4	1	0	0	0	0	1	0	0	0	0	0	0	0	0	0	0	0	0	0	2000	4947.09	9957.19	894.304	98.632	-7838.37	4581		0	0		46	2000
Seattle Genetics Inc	US	Public	4	1	0	0	0	0	1	0	0	0	0	0	0	0	0	0	0	0	0	0	2001	15400.3	23873.7	6350.45	274.148	-20693	29323	5.7	167141	167141		69	2001
Seattle Genetics Inc	US	Public	4	1	0	0	0	0	1	0	0	0	0	0	0	0	0	0	0	0	0	0	2002	19820.2	26879.4	6236.27	1683.67	-23160.5	30693	3.1	95148.3	95148.3		97	2002
Seattle Genetics Inc	US	Public	4	1	0	0	0	0	1	0	0	0	0	0	0	0	0	0	0	0	0	0	2003	21390	28333	5500	5070	-22086	32031	8.58	274826	274826		108	2003
Seattle Genetics Inc	US	Public	4	1	0	0	0	0	1	0	0	0	0	0	0	0	0	0	0	0	0	0	2004	37002	44369	9463	6701	-35439	41984	6.53	274156	274156		134	2004
Senomyx Inc.	US	Public	2	1	0	0	0	0	0	1	0	0	0	0	0	0	0	0	0	0	0	0	2001	16263	22833			-20229	1769		0	0			2001
Senomyx Inc.	US	Public	2	1	0	0	0	0	0	1	0	0	0	0	0	0	0	0	0	0	0	0	2002	17635	22487	3590	7327	-14821	1944		0	0			2002
Senomyx Inc.	US	Public	2	1	0	0	0	0	0	1	0	0	0	0	0	0	0	0	0	0	0	0	2003	16802	27188	2125	9537	-17453	2021		0	0		73	2003
Senomyx Inc.	US	Public	2	1	0	0	0	0	0	1	0	0	0	0	0	0	0	0	0	0	0	0	2004	16907	28496	1742	8347	-19714	25310	8.28	209567	209567		74	2004
Sequenom Inc	US	Public	57	43	0	0	0	0	0	0	1	0	0	1	0	0	0	0	0	0	0	0	1996	3136.2	4168.21			-3477.18	292		0	0			1996
Sequenom Inc	US	Public	57	43	0	0	0	0	0	0	1	0	0	1	0	0	0	0	0	0	0	0	1997	3531.56	5392.19			-5116.82	292		0	0			1997
Sequenom Inc	US	Public	57	43	0	0	0	0	0	0	1	0	0	1	0	0	0	0	0	0	0	0	1998	6187.57	10406	3942		-10270.6	331		0	0		103	1998
Sequenom Inc	US	Public	57	43	0	0	0	0	0	0	1	0	0	1	0	0	0	0	0	0	0	0	1999	10291.2	22906.4	6294		-21770.3	2299		0	0		116	1999
Sequenom Inc	US	Public	57	43	0	0	0	0	0	0	1	0	0	1	0	0	0	0	0	0	0	0	2000	19163.4	47240.7	8118	10037.9	-32885.9	24442	14	342188	342188		198	2000
Sequenom Inc	US	Public	57	43	0	0	0	0	0	0	1	0	0	1	0	0	0	0	0	0	0	0	2001	29327.1	100068	25099	30735.1	-62632.2	37367	10.67	398706	398706		272	2001
Sequenom Inc	US	Public	57	43	0	0	0	0	0	0	1	0	0	1	0	0	0	0	0	0	0	0	2002	33451	123335	15926	30885	-205694	39395	1.8	70911	70911		216	2002
Sequenom Inc	US	Public	57	43	0	0	0	0	0	0	1	0	0	1	0	0	0	0	0	0	0	0	2003	25425	69260	9838	30252	-36681	39565	3.2	126608	126608		207	2003
Sequenom Inc	US	Public	57	43	0	0	0	0	0	0	1	0	0	1	0	0	0	0	0	0	0	0	2004	18604	58598	6722	22449	-34625	40398	1.44	58173.1	58173.1		148	2004
Sirna Therapeutics Inc	US	Public			0	0	0	0	1	0	0	0	0	1	0	0	0	0	0	0	0	0	1994	9212.39	10837.4	2438.48		-9250.44	164		0	0			1994
Sirna Therapeutics Inc	US	Public			0	0	0	0	1	0	0	0	0	1	0	0	0	0	0	0	0	0	1995	12204.2	14155	4517.4	1674.88	-12480.1	164		0	0		75	1995
Sirna Therapeutics Inc	US	Public			0	0	0	0	1	0	0	0	0	1	0	0	0	0	0	0	0	0	1996	14188.8	16977.1	4410.37	1709.5	-15267.6	1158	66	76428	76428		72	1996
Sirna Therapeutics Inc	US	Public			0	0	0	0	1	0	0	0	0	1	0	0	0	0	0	0	0	0	1997	15169.7	17900.2	4957.16	2778.11	-15122.1	1435	48	68880	68880		91	1997
Sirna Therapeutics Inc	US	Public			0	0	0	0	1	0	0	0	0	1	0	0	0	0	0	0	0	0	1998	16941.7	19458.2	4222.19	9622.43	-10917.6	1530	26.28	40208.4	40208.4		65	1998
Sirna Therapeutics Inc	US	Public			0	0	0	0	1	0	0	0	0	1	0	0	0	0	0	0	0	0	1999	15394.6	17526.9	3803.91	7664.4	-10660.6	1877	63	118251	118251		84	1999
Sirna Therapeutics Inc	US	Public			0	0	0	0	1	0	0	0	0	1	0	0	0	0	0	0	0	0	2000	21721.1	25444.2	3566.37	15545.3	-15881.6	2710	85.86	232681	232681		113	2000
Sirna Therapeutics Inc	US	Public			0	0	0	0	1	0	0	0	0	1	0	0	0	0	0	0	0	0	2001	56689	61201.2	4588.31	8307.88	-59838.2	3335	27.42	91445.7	91445.7		130	2001
Sirna Therapeutics Inc	US	Public			0	0	0	0	1	0	0	0	0	1	0	0	0	0	0	0	0	0	2002	28659.3	34164.4	4523.81	5147.71	-34706.3	3381	1.44	4868.64	4868.64		81	2002
Sirna Therapeutics Inc	US	Public			0	0	0	0	1	0	0	0	0	1	0	0	0	0	0	0	0	0	2003	23460	33809	3402	4175	-29841	31692	5.2	164798	164798		71	2003
Sirna Therapeutics Inc	US	Public			0	0	0	0	1	0	0	0	0	1	0	0	0	0	0	0	0	0	2004	21137	30552	2507	1547	-28857	41372	3.17	131149	131149		77	2004
Solexa Inc	US	Public	58	51	0	0	1	0	0	0	0	0	0	1	0	0	1	0	0	0	0	0	1994	7715	10225		4699	-5020			0	0			1994
Solexa Inc	US	Public	58	51	0	0	1	0	0	0	0	0	0	1	0	0	1	0	0	0	0	0	1995	11036	12892	3197	680	-11468	167		0	0			1995
Solexa Inc	US	Public	58	51	0	0	1	0	0	0	0	0	0	1	0	0	1	0	0	0	0	0	1996	12254	15715	3879	9749	-5391	225		0	0			1996
Solexa Inc	US	Public	58	51	0	0	1	0	0	0	0	0	0	1	0	0	1	0	0	0	0	0	1997	14226	16156	3769	4582	-10821	225		0	0			1997
Solexa Inc	US	Public	58	51	0	0	1	0	0	0	0	0	0	1	0	0	1	0	0	0	0	0	1998	13166	15307	9637	7005	-4347	795		0	0			1998
Solexa Inc	US	Public	58	51	0	0	1	0	0	0	0	0	0	1	0	0	1	0	0	0	0	0	1999	15510	20513	12878	12875	-6664	801		0	0			1999
Solexa Inc	US	Public	58	51	0	0	1	0	0	0	0	0	0	1	0	0	1	0	0	0	0	0	2000	19761	29583	15819	12624	-13301	817		0	0			2000
Solexa Inc	US	Public	58	51	0	0	1	0	0	0	0	0	0	1	0	0	1	0	0	0	0	0	2001	24660	36281	18226	19254	-16730	984		0	0			2001
Solexa Inc	US	Public	58	51	0	0	1	0	0	0	0	0	0	1	0	0	1	0	0	0	0	0	2002	20813	31113	15570	17406	-15531	2323		0	0			2002
Solexa Inc	US	Public	58	51	0	0	1	0	0	0	0	0	0	1	0	0	1	0	0	0	0	0	2003	12178	23605	10987	18101	-8760	3100		0	0			2003
Solexa Inc	US	Public	58	51	0	0	1	0	0	0	0	0	0	1	0	0	1	0	0	0	0	0	2004	9372	22614	7597	7093	-15548	3764		0	0			2004
Stratagene	US	Public			0	0	0	1	0	0	0	0	0	0	0	0	0	0	0	1	1	0	2001	9909	26500		59955	731			0	0			2001
Stratagene	US	Public			0	0	0	1	0	0	0	0	0	0	0	0	0	0	0	1	1	0	2002	10710.2	60578.6	11186	64512	504.599	15626		0	0			2002
Stratagene	US	Public			0	0	0	1	0	0	0	0	0	0	0	0	0	0	0	1	1	0	2003	10454.6	59872.7	10321	69703	3252.14	15626		0	0			2003
Stratagene	US	Public			0	0	0	1	0	0	0	0	0	0	0	0	0	0	0	1	1	0	2004	10754.3	74677.4	12112	84813	7437.43	22029	7.75	170725	170725		467	2004
Targeted Genetics Corp	US	Public	19	15	0	0	0	0	1	0	0	0	1	0	0	0	0	0	0	0	0	0	1991	1084.28	1383.15			-1383.15			0	0			1991
Targeted Genetics Corp	US	Public	19	15	0	0	0	0	1	0	0	0	1	0	0	0	0	0	0	0	0	0	1992	1476.57	1943.01	415.891		-1394.46			0	0			1992
Targeted Genetics Corp	US	Public	19	15	0	0	0	0	1	0	0	0	1	0	0	0	0	0	0	0	0	0	1993	4261.15	5477.59	4917.22		-5065.51	1200		0	0		57	1993
Targeted Genetics Corp	US	Public	19	15	0	0	0	0	1	0	0	0	1	0	0	0	0	0	0	0	0	0	1994	6763.55	8848.17	5038.81	448.822	-8399.34	8959	5.25	47034.8	47034.8		70	1994
Targeted Genetics Corp	US	Public	19	15	0	0	0	0	1	0	0	0	1	0	0	0	0	0	0	0	0	0	1995	8194.91	10764.7	4959.5	842.46	-9922.28	12317	5.62	69221.5	69221.5		77	1995
Targeted Genetics Corp	US	Public	19	15	0	0	0	0	1	0	0	0	1	0	0	0	0	0	0	0	0	0	1996	11502.6	28038	4991.02	2254.18	-26038	20136	4.5	90612	90612		88	1996
Targeted Genetics Corp	US	Public	19	15	0	0	0	0	1	0	0	0	1	0	0	0	0	0	0	0	0	0	1997	13043.3	16166.3	3927.53	1978.48	-14187.8	20211	2.62	52952.8	52952.8		90	1997
Targeted Genetics Corp	US	Public	19	15	0	0	0	0	1	0	0	0	1	0	0	0	0	0	0	0	0	0	1998	13327	16637.8	3299.25	7950.73	-8687.05	30652	1.31	40154.1	40154.1		64	1998
Targeted Genetics Corp	US	Public	19	15	0	0	0	0	1	0	0	0	1	0	0	0	0	0	0	0	0	0	1999	14291.1	21084.5	4021.47	6847.99	-26655.1	34019	3.94	134035	134035		92	1999
Targeted Genetics Corp	US	Public	19	15	0	0	0	0	1	0	0	0	1	0	0	0	0	0	0	0	0	0	2000	19311.8	54734.3	6206.28	11402.7	-47655.7	42609	6.69	285054	285054		132	2000
Targeted Genetics Corp	US	Public	19	15	0	0	0	0	1	0	0	0	1	0	0	0	0	0	0	0	0	0	2001	31546	47484	8308	18880	-27170	44126	2.71	119581	119581		173	2001
Targeted Genetics Corp	US	Public	19	15	0	0	0	0	1	0	0	0	1	0	0	0	0	0	0	0	0	0	2002	29389	42074	5520	19333	-23767	50566	0.4	20226.4	20226.4		125	2002
Targeted Genetics Corp	US	Public	19	15	0	0	0	0	1	0	0	0	1	0	0	0	0	0	0	0	0	0	2003	17197	27877	3423	14073	-14833	66206	2.19	144991	144991		90	2003
Targeted Genetics Corp	US	Public	19	15	0	0	0	0	1	0	0	0	1	0	0	0	0	0	0	0	0	0	2004	17288	24822	2495	9652	-14257	85626	1.55	132720	132720		90	2004
Third Wave Technologies Inc	US	Public	37	36	0	0	0	0	0	0	0	0	0	1	0	0	1	0	1	0	0	0	1998	3669.43	9960.85		4381.87	-5431.52	13610		0	0			1998
Third Wave Technologies Inc	US	Public	37	36	0	0	0	0	0	0	0	0	0	1	0	0	1	0	1	0	0	0	1999	4314.77	12854.6	4045	2574.37	-9714.38	14716		0	0			1999
Third Wave Technologies Inc	US	Public	37	36	0	0	0	0	0	0	0	0	0	1	0	0	1	0	1	0	0	0	2000	7336.69	37868.5	17246	11417.4	-25574.1	15634		0	0		247	2000
Third Wave Technologies Inc	US	Public	37	36	0	0	0	0	0	0	0	0	0	1	0	0	1	0	1	0	0	0	2001	15994.5	72645.4	27581	34091.7	-36792.2	39374	7.35	289399	289399		294	2001
Third Wave Technologies Inc	US	Public	37	36	0	0	0	0	0	0	0	0	0	1	0	0	1	0	1	0	0	0	2002	13933.9	72712.4	10923	32355	-40863.7	39560	2.69	106416	106416		168	2002
Third Wave Technologies Inc	US	Public	37	36	0	0	0	0	0	0	0	0	0	1	0	0	1	0	1	0	0	0	2003	12035.4	44096.7	8527	36319.9	-8116.24	40021	4.55	182096	182096		156	2003
Third Wave Technologies Inc	US	Public	37	36	0	0	0	0	0	0	0	0	0	1	0	0	1	0	1	0	0	0	2004	11636.6	48890.9	5971	46493	-1942.41	41103	8.6	353486	353486		140	2004
Tm Biosciences Corporation	CA	Public	0	0	0	0	0	1	0	0	0	0	0	0	0	0	0	0	1	0	0	0	1992	0	0	0	0	0	0	0	0	0		0	1992
Tm Biosciences Corporation	CA	Public	0	0	0	0	0	1	0	0	0	0	0	0	0	0	0	0	1	0	0	0	1993	422.145	1077.59		178.203	-710.239	2834		0	0			1993
Tm Biosciences Corporation	CA	Public	0	0	0	0	0	1	0	0	0	0	0	0	0	0	0	0	1	0	0	0	1994	552.402	1829.63		39.844	-1789.79	3243		0	0			1994
Tm Biosciences Corporation	CA	Public	0	0	0	0	0	1	0	0	0	0	0	0	0	0	0	0	1	0	0	0	1995	502.352	1541.06		47.594	-1493.46	4309		0	0			1995
Tm Biosciences Corporation	CA	Public	0	0	0	0	0	1	0	0	0	0	0	0	0	0	0	0	1	0	0	0	1996	587.258	1097.35		290.666	-806.684	4309		0	0			1996
Tm Biosciences Corporation	CA	Public	0	0	0	0	0	1	0	0	0	0	0	0	0	0	0	0	1	0	0	0	1997	851.045	1713.76		25.923	-1687.84	8608		0	0			1997
Tm Biosciences Corporation	CA	Public	0	0	0	0	0	1	0	0	0	0	0	0	0	0	0	0	1	0	0	0	1998	1971.18	4195.87		139.027	-4056.84	13718		0	0			1998
Tm Biosciences Corporation	CA	Public	0	0	0	0	0	1	0	0	0	0	0	0	0	0	0	0	1	0	0	0	1999	896.43	2368.54		116.063	-2252.48	14050		0	0			1999
Tm Biosciences Corporation	CA	Public	0	0	0	0	0	1	0	0	0	0	0	0	0	0	0	0	1	0	0	0	2000	890.203	2088.65	303.44	57.668	-1856.7	19131	0.31	5930.61	5930.61			2000
Tm Biosciences Corporation	CA	Public	0	0	0	0	0	1	0	0	0	0	0	0	0	0	0	0	1	0	0	0	2001	1095.04	2537.81	546.27	612.791	-1809.13	20142	0.24	4834.08	4834.08			2001
Tm Biosciences Corporation	CA	Public	0	0	0	0	0	1	0	0	0	0	0	0	0	0	0	0	1	0	0	0	2002	1489.83	3468.86	892.39	16.259	-3479.79	22736	0.28	6366.08	6366.08			2002
Tm Biosciences Corporation	CA	Public	0	0	0	0	0	1	0	0	0	0	0	0	0	0	0	0	1	0	0	0	2003	2308.45	6247.79	1713.19	884.29	-5975.36	34279	0.28	9598.12	9598.12			2003
Tm Biosciences Corporation	CA	Public	0	0	0	0	0	1	0	0	0	0	0	0	0	0	0	0	1	0	0	0	2004	2798.02	10850.3	2855.32	2822.83	-8664.59	34928	1.89	66013.9	66013.9			2004
Transgenomic Inc	US	Public	59	36	0	0	0	0	0	0	0	0	0	0	0	0	1	0	0	0	1	0	1997	2047.06	8459.03		11576.7	-2409.54			0	0			1997
Transgenomic Inc	US	Public	59	36	0	0	0	0	0	0	0	0	0	0	0	0	1	0	0	0	1	0	1998	3159.38	11319.5	1410.82	18935.4	-1576.39	13000		0	0			1998
Transgenomic Inc	US	Public	59	36	0	0	0	0	0	0	0	0	0	0	0	0	1	0	0	0	1	0	1999	6296.86	17828.5	2581.14	23035	-9826.89	13000		0	0			1999
Transgenomic Inc	US	Public	59	36	0	0	0	0	0	0	0	0	0	0	0	0	1	0	0	0	1	0	2000	7652	21776	4591	25883	-8661	21211	10.5	222716	222716		188	2000
Transgenomic Inc	US	Public	59	36	0	0	0	0	0	0	0	0	0	0	0	0	1	0	0	0	1	0	2001	9372	31008	8185	38467	-7401	23606	11	259666	259666		308	2001
Transgenomic Inc	US	Public	59	36	0	0	0	0	0	0	0	0	0	0	0	0	1	0	0	0	1	0	2002	12201	39682	15652	37554	-21365	23512	2.23	52431.8	52431.8		326	2002
Transgenomic Inc	US	Public	59	36	0	0	0	0	0	0	0	0	0	0	0	0	1	0	0	0	1	0	2003	9305	32139	18704	33866	-22958	27625	2.02	55802.5	55802.5		244	2003
Transgenomic Inc	US	Public	59	36	0	0	0	0	0	0	0	0	0	0	0	0	1	0	0	0	1	0	2004	6685	38253	13525	33789	-34372	29331	1.15	33730.6	33730.6		178	2004
Tripos	US	Public	8	0	0	0	0	0	0	0	0	0	0	0	0	1	0	0	0	0	0	0	1991	2871.35	8794.25			-1425.38			0	0			1991
Tripos	US	Public	8	0	0	0	0	0	0	0	0	0	0	0	0	1	0	0	0	0	0	0	1992	2530.79	9608.68			-1069.15			0	0			1992
Tripos	US	Public	8	0	0	0	0	0	0	0	0	0	0	0	0	1	0	0	0	0	0	0	1993	2958.05	11671.7	1881	17977	444.326	2		0	0		113	1993
Tripos	US	Public	8	0	0	0	0	0	0	0	0	0	0	0	0	1	0	0	0	0	0	0	1994	3409.39	12876.3	1644	19602	351.72	5709	2.38	13587.4	13587.4		125	1994
Tripos	US	Public	8	0	0	0	0	0	0	0	0	0	0	0	0	1	0	0	0	0	0	0	1995	3559.32	17124.1	1191	21098	-1695.72	5760	4.25	24480	24480		136	1995
Tripos	US	Public	8	0	0	0	0	0	0	0	0	0	0	0	0	1	0	0	0	0	0	0	1996	3387.5	16491.5	1164	28786	1952.22	6024	5.88	35421.1	35421.1		122	1996
Tripos	US	Public	8	0	0	0	0	0	0	0	0	0	0	0	0	1	0	0	0	0	0	0	1997	4359.34	16815.2	5995	30188	2579.86	6344	7.32	46438.1	46438.1		147	1997
Tripos	US	Public	8	0	0	0	0	0	0	0	0	0	0	0	0	1	0	0	0	0	0	0	1998	6262.66	20181.8	11076	25572	70.62	6513	3.82	24879.7	24879.7		187	1998
Tripos	US	Public	8	0	0	0	0	0	0	0	0	0	0	0	0	1	0	0	0	0	0	0	1999	8450	23692	13899	27249	-2289	6628	5.75	38111	38111		206	1999
Tripos	US	Public	8	0	0	0	0	0	0	0	0	0	0	0	0	1	0	0	0	0	0	0	2000	9988	25667	12826	29024	-2054	7138	10.88	77661.4	77661.4		224	2000
Tripos	US	Public	8	0	0	0	0	0	0	0	0	0	0	0	0	1	0	0	0	0	0	0	2001	10190	30443	13312	49083	5888	7590	19.1	144969	144969		267	2001
Tripos	US	Public	8	0	0	0	0	0	0	0	0	0	0	0	0	1	0	0	0	0	0	0	2002	12336	35502	18083	51071	938	8889	7.33	65156.4	65156.4		337	2002
Tripos	US	Public	8	0	0	0	0	0	0	0	0	0	0	0	0	1	0	0	0	0	0	0	2003	12917	33353	19797	54148	2100	9046	6.69	60517.7	60517.7		358	2003
Tripos	US	Public	8	0	0	0	0	0	0	0	0	0	0	0	0	1	0	0	0	0	0	0	2004	9294	29625	30672	64779	232	9359	5.33	49883.5	49883.5		332	2004
Valentis Inc	US	Public	14	14	0	0	0	0	1	0	0	0	0	0	0	0	0	0	0	0	0	0	1995	4691	6502			-5429			0	0			1995
Valentis Inc	US	Public	14	14	0	0	0	0	1	0	0	0	0	0	0	0	0	0	0	0	0	0	1996	6487	8656	4091		-6901	46		0	0			1996
Valentis Inc	US	Public	14	14	0	0	0	0	1	0	0	0	0	0	0	0	0	0	0	0	0	0	1997	8598	11015	4733		-4947	52		0	0		63	1997
Valentis Inc	US	Public	14	14	0	0	0	0	1	0	0	0	0	0	0	0	0	0	0	0	0	0	1998	13611	18672	6151	8083	-8378	429		0	0		79	1998
Valentis Inc	US	Public	14	14	0	0	0	0	1	0	0	0	0	0	0	0	0	0	0	0	0	0	1999	17806	50458	11897	4129	-44680	736	114.36	84169	84169		109	1999
Valentis Inc	US	Public	14	14	0	0	0	0	1	0	0	0	0	0	0	0	0	0	0	0	0	0	2000	27332	54017	9328	5589	-47655	978	352.46	344706	344706		113	2000
Valentis Inc	US	Public	14	14	0	0	0	0	1	0	0	0	0	0	0	0	0	0	0	0	0	0	2001	30177	44141	6537	4646	-38199	991	187.48	185793	185793		115	2001
Valentis Inc	US	Public	14	14	0	0	0	0	1	0	0	0	0	0	0	0	0	0	0	0	0	0	2002	23738	38317	3526	3837	-33090	1227	40.2	49325.4	49325.4		58	2002
Valentis Inc	US	Public	14	14	0	0	0	0	1	0	0	0	0	0	0	0	0	0	0	0	0	0	2003	9965	19656	1511	3958	-14860	5556	3.91	21724	21724		19	2003
Valentis Inc	US	Public	14	14	0	0	0	0	1	0	0	0	0	0	0	0	0	0	0	0	0	0	2004	10054	13966	79	7478	-6484	12997	6.96	90459.1	90459.1		22	2004
Valentis Inc	US	Public	14	14	0	0	0	0	1	0	0	0	0	0	0	0	0	0	0	0	0	0	2005	9169	13453	39	2177	-11083	14833	2.83	41977.4	41977.4			2005
Variagenics Inc	US	Acquired	22	22	0	0	0	0	0	0	1	0	0	0	0	0	1	0	1	0	0	0	1997	2909	2059			-4789.38			0	0			1997
Variagenics Inc	US	Acquired	22	22	0	0	0	0	0	0	1	0	0	0	0	0	1	0	1	0	0	0	1998	5071	3176	2835.31	0	-8145.43	618		0	0			1998
Variagenics Inc	US	Acquired	22	22	0	0	0	0	0	0	1	0	0	0	0	0	1	0	1	0	0	0	1999	8602	6945	3753.59	398.588	-16727.9	750		0	0		51	1999
Variagenics Inc	US	Acquired	22	22	0	0	0	0	0	0	1	0	0	0	0	0	1	0	1	0	0	0	2000	11836	11339	4831	2254	-17800	23116	11.8594	274142	274142		89	2000
Variagenics Inc	US	Acquired	22	22	0	0	0	0	0	0	1	0	0	0	0	0	1	0	1	0	0	0	2001	19868	12449	7785	2983	-25303	23371	3.08	71982.7	71982.7		137	2001
Vysis Inc	US	Subsidiary	22	17	0	0	0	1	0	0	0	0	0	0	0	0	0	0	0	0	0	0	1998	11.5	31.2						0	0			1998
Vysis Inc	US	Subsidiary	22	17	0	0	0	1	0	0	0	0	0	0	0	0	0	0	0	0	0	0	1999	9.1	26.2						0	0			1999
Vysis Inc	US	Subsidiary	22	17	0	0	0	1	0	0	0	0	0	0	0	0	0	0	0	0	0	0	2000	7.5	20.5						0	0			2000
Xenogen Corp	US	Public	15	5	0	0	0	1	0	0	0	0	0	0	0	0	1	0	0	0	0	0	2001	15009	39225		13244	-34697	545		0	0			2001
Xenogen Corp	US	Public	15	5	0	0	0	1	0	0	0	0	0	0	0	0	1	0	0	0	0	0	2002	14125	34832	8454	16014	-62552	548		0	0			2002
Xenogen Corp	US	Public	15	5	0	0	0	1	0	0	0	0	0	0	0	0	1	0	0	0	0	0	2003	11920	27315	4966	20063	-20547	1016		0	0		138	2003
Xenogen Corp	US	Public	15	5	0	0	0	1	0	0	0	0	0	0	0	0	1	0	0	0	0	0	2004	12514	32260	3184	30883	-21777	14770	7	103390	103390		157	2004
Xenometrix	US	Acquired	1	1	0	1	0	0	1	0	0	0	0	0	0	0	0	0	0	0	0	0	2000	0.073	0.688						0	0			2000
Zymogenetics	US	Public	345	151	0	0	0	0	1	0	0	0	0	0	0	0	0	0	0	0	0	0	1998	49885.6	59224.7		66744.4	5718.2	8455		0	0			1998
Zymogenetics	US	Public	345	151	0	0	0	0	1	0	0	0	0	0	0	0	0	0	0	0	0	0	1999	48415	57965	46660.4	69675.3	9422.36	8455		0	0			1999
Zymogenetics	US	Public	345	151	0	0	0	0	1	0	0	0	0	0	0	0	0	0	0	0	0	0	2000	49336.6	61405.9	46416.1	32464.2	-30377.1	11793		0	0			2000
Zymogenetics	US	Public	345	151	0	0	0	0	1	0	0	0	0	0	0	0	0	0	0	0	0	0	2001	48051.5	62033.7	49128.1	17828.1	-36879.3	12064		0	0		309	2001
Zymogenetics	US	Public	345	151	0	0	0	0	1	0	0	0	0	0	0	0	0	0	0	0	0	0	2002	66469.3	90582.3	17252.9	52775.4	-30416.1	45815	9.9	453568	453568		364	2002
Zymogenetics	US	Public	345	151	0	0	0	0	1	0	0	0	0	0	0	0	0	0	0	0	0	0	2003	67860	86361	62341	25957	-59571	52494	15.5	813657	813657		360	2003
Zymogenetics	US	Public	345	151	0	0	0	0	1	0	0	0	0	0	0	0	0	0	0	0	0	0	2004	94287	122589	71960	35694	-88756	57574	23	1324202	1324202		410	2004
